# Supplementary material for: (2,2′-Bipyridine-κ2 N,N′)chlorido(2-hy­droxy-2,2-diphenyl­acetato-κ2 O 1,O 1′)copper(II)
Source: Acta Crystallogr Sect E Struct Rep Online. 2011 Mar 9;67(Pt 4):m399. doi: 10.1107/S160053681100729X (PMC3100008; doi:10.1107/S160053681100729X)
Supplement: Supplementary file 1 [file e-67-0m399-sup1.cif]

##############################################################################
###                                                                        ###
###        Electronic paper (Acta Crystallographica Section E)             ###
###                                                                        ###
##############################################################################
#                                                                            #
# This CIF contains the data in a paper accepted for publication in Acta     #
# Crystallographica Section E. It conforms to the requirements of Notes      #
# for Authors for Section E, and has been peer reviewed under the auspices   #
# of the IUCr Commission on Journals.                                        #
#                                                                            #
# Full details of the Crystallographic Information File format               #
# are given in the paper "The Crystallographic Information File (CIF):       #
# a New Standard Archive File for Crystallography" by S. R. Hall, F. H.      #
# Allen and I. D. Brown [Acta Cryst. (1991), A47, 655-685].                  #
#                                                                            #
# The current version of the core CIF dictionary is obtainable from          #
# ftp://ftp.iucr.org/pub/cif_core.dic. The current version number is 2.4.    #
#                                                                            #
# Software is freely available for graphical display of the structure(s) in  #
# this CIF.  For information consult the CIF home page http://www.iucr.org/  #
# cif/home.html                                                              #
#                                                                            #
# This file may be used for bona fide research purposes within the           #
# scientific community so long as proper attribution is given to the journal # 
# article from which it was obtained.                                        #
#                                                                            #
##############################################################################
                                             
data_global
_audit_creation_method     SHELXL-97
_journal_date_recd_electronic     2011-02-25
_journal_date_accepted     2011-02-25
_journal_name_full     'Acta Crystallographica, Section E'
_journal_year     2011
_journal_volume     67
_journal_issue      4
_journal_page_first     m399
_journal_page_last     m399
_journal_paper_category     QM
_journal_coeditor_code     HB5805
_publ_contact_author_name     ' Edward RT Tiekink '
_publ_contact_author_address
;
Department of Chemistry, University of Malaya,
50603 Kuala Lumpur, Malaysia
;
_publ_contact_author_email
;
edward.tiekink@gmail.com
;
_publ_contact_author_fax     ' +60 3 7967 4193 '
_publ_contact_author_phone     ' +60 3 7967 6775 '
_publ_section_title
;\
(2,2'-Bipyridine-\k^2^<i>N</i>,<i>N</i>')chlorido(2-hydroxy-2,2-\
diphenylacetato-\k^2^<i>O</i>^1^,<i>O</i>^1'^)copper(II)
;
loop_
    _publ_author_name
    _publ_author_footnote
    _publ_author_address
    'Md. Yeamin Reza'
;
Additional correspondence author, e-mail: msjhantu@yahoo.com.
<b>[Who does this relate to?]</b>
;
;
Department of Chemistry, Rajshahi University, Bangladesh
;
    'Laila Arjuman Banu' .
;
Department of Chemistry, Rajshahi University, Bangladesh
;
    'M. Saidul Islam' .
;
Department of Chemistry, Rajshahi University, Bangladesh
;
    'Ng, Seik Weng' .
;
Department of Chemistry, University of Malaya,
50603 Kuala Lumpur, Malaysia
;
    'Tiekink, Edward R. T.' .
;
Department of Chemistry, University of Malaya,
50603 Kuala Lumpur, Malaysia
;
_publ_section_synopsis     .
data_I
_audit_creation_method     SHELXL-97
_chemical_name_systematic
;
(2,2'-Bipyridine-\k^2^<i>N</i>,<i>N</i>')chlorido(2-hydroxy-2,2-
diphenylacetato-\k^2^<i>O</i>^1^,<i>O</i>^1'^)copper(II)
;
_chemical_name_common     ?
_chemical_formula_moiety     'C24 H19 Cl Cu N2 O3'
_chemical_formula_sum     'C24 H19 Cl Cu N2 O3'
_chemical_formula_iupac     '[Cu (C14 H11 O3) Cl (C10 H8 N2)]'
_chemical_formula_weight     482.40
_chemical_melting_point     ?
_symmetry_cell_setting     monoclinic
_symmetry_space_group_name_H-M     'P 21/c'
_symmetry_space_group_name_Hall     '-P 2ybc'
loop_
    _symmetry_equiv_pos_as_xyz
    'x, y, z'
    '-x, y+1/2, -z+1/2'
    '-x, -y, -z'
    'x, -y-1/2, z-1/2'
_cell_length_a     7.1537(9)
_cell_length_b     15.7277(19)
_cell_length_c     18.601(4)
_cell_angle_alpha     90
_cell_angle_beta     97.806(14)
_cell_angle_gamma     90
_cell_volume     2073.5(5)
_cell_formula_units_Z     4
_cell_measurement_reflns_used     3252
_cell_measurement_theta_min     2.6
_cell_measurement_theta_max     29.4
_cell_measurement_temperature     293(2)
_exptl_crystal_description     block
_exptl_crystal_colour     blue
_exptl_crystal_size_max     0.20
_exptl_crystal_size_mid     0.15
_exptl_crystal_size_min     0.10
_exptl_crystal_density_diffrn     1.545
_exptl_crystal_density_meas     ?
_exptl_crystal_density_method     'not measured'
_exptl_crystal_F_000     988
_exptl_absorpt_coefficient_mu     1.212
_exptl_absorpt_correction_type     multi-scan
_exptl_absorpt_process_details
;
(CrysAlisPro; Agilent, 2010)
;
_exptl_absorpt_correction_T_min     0.571
_exptl_absorpt_correction_T_max     1.000
_exptl_special_details
;
;
_diffrn_ambient_temperature     293(2)
_diffrn_radiation_type     MoK\a
_diffrn_radiation_wavelength     0.71073
_diffrn_radiation_source     'SuperNova (Mo) X-ray Source'
_diffrn_radiation_monochromator     Mirror
_diffrn_measurement_device_type
                  'Agilent SuperNova Dual diffractometer with an Atlas detector'
_diffrn_measurement_method     \w
_diffrn_detector_area_resol_mean     10.4041
_diffrn_reflns_number     8454
_diffrn_reflns_av_R_equivalents     0.053
_diffrn_reflns_av_sigmaI/netI     0.071
_diffrn_reflns_theta_min     2.6
_diffrn_reflns_theta_max     25.0
_diffrn_reflns_theta_full     25.0
_diffrn_measured_fraction_theta_max     0.999
_diffrn_measured_fraction_theta_full     0.999
_diffrn_reflns_limit_h_min     -8
_diffrn_reflns_limit_h_max     8
_diffrn_reflns_limit_k_min     -18
_diffrn_reflns_limit_k_max     17
_diffrn_reflns_limit_l_min     -21
_diffrn_reflns_limit_l_max     22
_diffrn_standards_number     0
_diffrn_standards_interval_count     0
_diffrn_standards_interval_time     0
_diffrn_standards_decay_%     0
_refine_special_details
;
Refinement of <i>F</i>^2^ against ALL reflections. The weighted <i>R</i>-factor
<i>wR</i> and goodness of fit <i>S</i> are based on <i>F</i>^2^, conventional
<i>R</i>-factors <i>R</i> are based on <i>F</i>, with <i>F</i> set to zero for
negative <i>F</i>^2^. The threshold expression of <i>F</i>^2^ >
2\s(<i>F</i>^2^) is used only for calculating <i>R</i>-factors(gt) <i>etc</i>.
and is not relevant to the choice of reflections for refinement.
<i>R</i>-factors based on <i>F</i>^2^ are statistically about twice as large
as those based on <i>F</i>, and <i>R</i>- factors based on ALL data will be
even larger.
;
_reflns_number_total     3651
_reflns_number_gt     2719
_reflns_threshold_expression     I>2\s(I)
_refine_ls_structure_factor_coef     Fsqd
_refine_ls_matrix_type     full
_refine_ls_R_factor_all     0.093
_refine_ls_R_factor_gt     0.060
_refine_ls_wR_factor_gt     0.165
_refine_ls_wR_factor_ref     0.238
_refine_ls_goodness_of_fit_ref     1.03
_refine_ls_restrained_S_all     1.03
_refine_ls_number_reflns     3651
_refine_ls_number_parameters     281
_refine_ls_number_restraints     0
_refine_ls_hydrogen_treatment     constr
_refine_ls_weighting_scheme     calc
_refine_ls_weighting_details
         'calc w=1/[\s^2^(Fo^2^)+(0.1324P)^2^+7.2136P] where P=(Fo^2^+2Fc^2^)/3'
_atom_sites_solution_hydrogens     geom
_atom_sites_solution_primary     direct
_atom_sites_solution_secondary     difmap
_refine_ls_shift/su_max     ?
_refine_ls_shift/su_max_lt     0.001
_refine_ls_shift/su_mean     0.000
_refine_diff_density_max     0.91
_refine_diff_density_min     -1.42
_refine_ls_extinction_method     none
_refine_ls_extinction_coef     ?
loop_
    _atom_type_symbol
    _atom_type_description
    _atom_type_scat_dispersion_real
    _atom_type_scat_dispersion_imag
    _atom_type_scat_source
    'C' 'C' 0.0033 0.0016
                         'International Tables Vol C Tables 4.2.6.8 and 6.1.1.4'
    'H' 'H' 0.0000 0.0000
                         'International Tables Vol C Tables 4.2.6.8 and 6.1.1.4'
    'N' 'N' 0.0061 0.0033
                         'International Tables Vol C Tables 4.2.6.8 and 6.1.1.4'
    'O' 'O' 0.0106 0.0060
                         'International Tables Vol C Tables 4.2.6.8 and 6.1.1.4'
    'Cl' 'Cl' 0.1484 0.1585
                         'International Tables Vol C Tables 4.2.6.8 and 6.1.1.4'
    'Cu' 'Cu' 0.3201 1.2651
                         'International Tables Vol C Tables 4.2.6.8 and 6.1.1.4'
_computing_data_collection
;
CrysAlis PRO (Agilent, 2010)
;
_computing_cell_refinement     'CrysAlis PRO (Agilent, 2010)'
_computing_data_reduction     'CrysAlis PRO (Agilent, 2010)'
_computing_structure_solution     'SHELXS97 (Sheldrick, 2008)'
_computing_structure_refinement     'SHELXL97 (Sheldrick, 2008)'
_computing_molecular_graphics
                      'ORTEP-3 (Farrugia, 1997) and DIAMOND (Brandenburg, 2006)'
_computing_publication_material     'publCIF (Westrip, 2010)'
loop_
    _atom_site_type_symbol
    _atom_site_label
    _atom_site_fract_x
    _atom_site_fract_y
    _atom_site_fract_z
    _atom_site_U_iso_or_equiv
    _atom_site_adp_type
    _atom_site_calc_flag
    _atom_site_refinement_flags
    _atom_site_occupancy
    _atom_site_disorder_assembly
    _atom_site_disorder_group
    Cu Cu 0.63293(10) 0.44986(4) 0.36367(4) 0.0351(3) Uani d . 1 . .
    Cl Cl1 0.4262(2) 0.34756(11) 0.32669(10) 0.0475(5) Uani d . 1 . .
    N N1 0.7215(8) 0.5629(3) 0.4053(3) 0.0390(13) Uani d . 1 . .
    N N2 0.6723(7) 0.4182(3) 0.4674(3) 0.0337(11) Uani d . 1 . .
    O O1 0.6859(6) 0.4804(3) 0.2657(2) 0.0401(10) Uani d . 1 . .
    O O2 0.9191(6) 0.3986(3) 0.3158(2) 0.0415(11) Uani d . 1 . .
    O O3 1.0661(7) 0.3757(3) 0.1956(2) 0.0438(11) Uani d . 1 . .
    H H3o 1.1135 0.3685 0.2378 0.066 Uiso calc R 1 . .
    C C1 0.8391(9) 0.4378(4) 0.2651(3) 0.0330(14) Uani d . 1 . .
    C C2 0.9273(9) 0.4407(4) 0.1925(3) 0.0307(13) Uani d . 1 . .
    C C3 0.7914(9) 0.4235(4) 0.1234(3) 0.0350(13) Uani d . 1 . .
    C C4 0.6016(10) 0.4065(4) 0.1209(4) 0.0457(16) Uani d . 1 . .
    H H4 0.5468 0.4054 0.1634 0.055 Uiso calc R 1 . .
    C C5 0.4940(11) 0.3911(5) 0.0554(5) 0.058(2) Uani d . 1 . .
    H H5 0.3653 0.3811 0.0536 0.070 Uiso calc R 1 . .
    C C6 0.5752(13) 0.3905(5) -0.0080(4) 0.062(2) Uani d . 1 . .
    H H6 0.5008 0.3794 -0.0520 0.074 Uiso calc R 1 . .
    C C7 0.7616(13) 0.4058(5) -0.0067(4) 0.061(2) Uani d . 1 . .
    H H7 0.8161 0.4044 -0.0493 0.073 Uiso calc R 1 . .
    C C8 0.8696(11) 0.4236(5) 0.0586(4) 0.0490(17) Uani d . 1 . .
    H H8 0.9971 0.4358 0.0596 0.059 Uiso calc R 1 . .
    C C9 1.0175(8) 0.5291(4) 0.1890(3) 0.0342(13) Uani d . 1 . .
    C C10 0.9071(10) 0.6006(4) 0.1767(4) 0.0414(15) Uani d . 1 . .
    H H10 0.7765 0.5952 0.1684 0.050 Uiso calc R 1 . .
    C C11 0.9891(12) 0.6816(4) 0.1764(4) 0.0550(19) Uani d . 1 . .
    H H11 0.9129 0.7295 0.1691 0.066 Uiso calc R 1 . .
    C C12 1.1818(12) 0.6901(5) 0.1871(4) 0.057(2) Uani d . 1 . .
    H H12 1.2369 0.7435 0.1861 0.068 Uiso calc R 1 . .
    C C13 1.2907(10) 0.6200(5) 0.1991(3) 0.0491(18) Uani d . 1 . .
    H H13 1.4213 0.6259 0.2060 0.059 Uiso calc R 1 . .
    C C14 1.2124(9) 0.5387(4) 0.2013(4) 0.0413(15) Uani d . 1 . .
    H H14 1.2900 0.4915 0.2108 0.050 Uiso calc R 1 . .
    C C15 0.7393(9) 0.6339(4) 0.3682(4) 0.0448(16) Uani d . 1 . .
    H H15 0.7052 0.6331 0.3182 0.054 Uiso calc R 1 . .
    C C16 0.8060(10) 0.7086(4) 0.4006(4) 0.0466(16) Uani d . 1 . .
    H H16 0.8175 0.7571 0.3730 0.056 Uiso calc R 1 . .
    C C17 0.8541(10) 0.7101(4) 0.4732(4) 0.0464(16) Uani d . 1 . .
    H H17 0.8988 0.7599 0.4964 0.056 Uiso calc R 1 . .
    C C18 0.8367(9) 0.6366(4) 0.5133(4) 0.0410(15) Uani d . 1 . .
    H H18 0.8700 0.6364 0.5634 0.049 Uiso calc R 1 . .
    C C19 0.7685(8) 0.5635(4) 0.4772(4) 0.0339(14) Uani d . 1 . .
    C C20 0.7432(8) 0.4810(4) 0.5129(3) 0.0319(13) Uani d . 1 . .
    C C21 0.7927(9) 0.4669(4) 0.5869(3) 0.0393(15) Uani d . 1 . .
    H H21 0.8404 0.5107 0.6177 0.047 Uiso calc R 1 . .
    C C22 0.7690(10) 0.3860(4) 0.6135(3) 0.0431(16) Uani d . 1 . .
    H H22 0.8011 0.3748 0.6627 0.052 Uiso calc R 1 . .
    C C23 0.6981(10) 0.3219(4) 0.5670(4) 0.0484(17) Uani d . 1 . .
    H H23 0.6828 0.2672 0.5844 0.058 Uiso calc R 1 . .
    C C24 0.6505(10) 0.3403(4) 0.4949(4) 0.0432(16) Uani d . 1 . .
    H H24 0.6012 0.2972 0.4637 0.052 Uiso calc R 1 . .
loop_
    _atom_site_aniso_label
    _atom_site_aniso_U_11
    _atom_site_aniso_U_22
    _atom_site_aniso_U_33
    _atom_site_aniso_U_12
    _atom_site_aniso_U_13
    _atom_site_aniso_U_23
    Cu 0.0404(5) 0.0315(5) 0.0357(5) 0.0002(3) 0.0137(4) -0.0010(3)
    Cl1 0.0425(9) 0.0453(9) 0.0547(11) -0.0055(7) 0.0066(8) -0.0046(8)
    N1 0.050(3) 0.027(2) 0.045(3) 0.001(2) 0.025(3) -0.001(2)
    N2 0.034(3) 0.032(3) 0.037(3) -0.003(2) 0.009(2) -0.003(2)
    O1 0.053(3) 0.042(2) 0.029(2) 0.005(2) 0.018(2) -0.0053(19)
    O2 0.050(3) 0.043(2) 0.032(2) 0.003(2) 0.009(2) 0.012(2)
    O3 0.058(3) 0.033(2) 0.042(3) 0.017(2) 0.012(2) -0.002(2)
    C1 0.045(3) 0.026(3) 0.029(3) -0.007(3) 0.011(3) -0.006(2)
    C2 0.040(3) 0.032(3) 0.019(3) 0.005(2) 0.002(2) -0.001(2)
    C3 0.045(3) 0.025(3) 0.035(3) 0.003(3) 0.005(3) -0.001(3)
    C4 0.046(4) 0.041(4) 0.052(4) -0.005(3) 0.010(3) -0.010(3)
    C5 0.050(4) 0.045(4) 0.075(6) -0.004(3) -0.009(4) -0.010(4)
    C6 0.086(6) 0.043(4) 0.046(5) -0.002(4) -0.025(4) -0.004(3)
    C7 0.090(6) 0.053(4) 0.041(4) -0.008(4) 0.014(4) 0.001(3)
    C8 0.063(4) 0.048(4) 0.037(4) -0.005(4) 0.012(3) -0.003(3)
    C9 0.038(3) 0.033(3) 0.034(3) -0.001(3) 0.014(3) -0.006(3)
    C10 0.043(3) 0.038(3) 0.045(4) 0.003(3) 0.011(3) 0.004(3)
    C11 0.070(5) 0.030(3) 0.067(5) 0.002(3) 0.019(4) 0.001(3)
    C12 0.075(5) 0.038(4) 0.063(5) -0.020(4) 0.030(4) -0.007(3)
    C13 0.052(4) 0.069(5) 0.028(3) -0.021(4) 0.012(3) -0.007(3)
    C14 0.044(4) 0.044(4) 0.038(4) 0.002(3) 0.013(3) -0.002(3)
    C15 0.040(4) 0.041(4) 0.053(4) 0.000(3) 0.005(3) 0.009(3)
    C16 0.050(4) 0.034(3) 0.058(5) -0.001(3) 0.016(3) 0.007(3)
    C17 0.058(4) 0.033(3) 0.049(4) -0.006(3) 0.011(3) -0.008(3)
    C18 0.040(3) 0.034(3) 0.051(4) 0.000(3) 0.012(3) -0.002(3)
    C19 0.028(3) 0.033(3) 0.044(4) 0.002(2) 0.016(3) 0.001(3)
    C20 0.028(3) 0.035(3) 0.034(3) 0.005(2) 0.010(2) 0.005(3)
    C21 0.043(4) 0.044(3) 0.033(3) 0.004(3) 0.011(3) -0.006(3)
    C22 0.052(4) 0.052(4) 0.026(3) 0.006(3) 0.008(3) 0.007(3)
    C23 0.051(4) 0.040(4) 0.058(5) 0.003(3) 0.021(3) 0.011(3)
    C24 0.050(4) 0.030(3) 0.053(4) -0.004(3) 0.022(3) 0.004(3)
_geom_special_details
;
All s.u.'s (except the s.u. in the dihedral angle between two l.s. planes) are
estimated using the full covariance matrix. The cell s.u.'s are taken into
account individually in the estimation of s.u.'s in distances, angles and
torsion angles; correlations between s.u.'s in cell parameters are only used
when they are defined by crystal symmetry. An approximate (isotropic)
treatment of cell s.u.'s is used for estimating s.u.'s involving l.s. planes.
;
loop_
    _geom_bond_atom_site_label_1
    _geom_bond_atom_site_label_2
    _geom_bond_site_symmetry_2
    _geom_bond_distance
    _geom_bond_publ_flag
    Cu Cl1 . 2.2301(18) y
    Cu O1 . 1.971(4) y
    Cu O2 . 2.476(4) y
    Cu N1 . 2.006(5) y
    Cu N2 . 1.976(5) y
    N1 C15 . 1.329(8) ?
    N1 C19 . 1.333(9) ?
    N2 C24 . 1.345(8) ?
    N2 C20 . 1.353(8) ?
    O1 C1 . 1.285(8) ?
    O2 C1 . 1.204(7) ?
    O3 C2 . 1.421(7) ?
    O3 H3o . 0.8200 ?
    C1 C2 . 1.567(8) ?
    C2 C3 . 1.527(8) ?
    C2 C9 . 1.537(8) ?
    C3 C4 . 1.379(9) ?
    C3 C8 . 1.395(9) ?
    C4 C5 . 1.371(10) ?
    C4 H4 . 0.9300 ?
    C5 C6 . 1.385(12) ?
    C5 H5 . 0.9300 ?
    C6 C7 . 1.352(12) ?
    C6 H6 . 0.9300 ?
    C7 C8 . 1.377(11) ?
    C7 H7 . 0.9300 ?
    C8 H8 . 0.9300 ?
    C9 C10 . 1.375(9) ?
    C9 C14 . 1.390(9) ?
    C10 C11 . 1.403(9) ?
    C10 H10 . 0.9300 ?
    C11 C12 . 1.372(11) ?
    C11 H11 . 0.9300 ?
    C12 C13 . 1.351(11) ?
    C12 H12 . 0.9300 ?
    C13 C14 . 1.399(10) ?
    C13 H13 . 0.9300 ?
    C14 H14 . 0.9300 ?
    C15 C16 . 1.376(10) ?
    C15 H15 . 0.9300 ?
    C16 C17 . 1.348(10) ?
    C16 H16 . 0.9300 ?
    C17 C18 . 1.390(9) ?
    C17 H17 . 0.9300 ?
    C18 C19 . 1.387(9) ?
    C18 H18 . 0.9300 ?
    C19 C20 . 1.481(8) ?
    C20 C21 . 1.391(9) ?
    C21 C22 . 1.384(9) ?
    C21 H21 . 0.9300 ?
    C22 C23 . 1.379(10) ?
    C22 H22 . 0.9300 ?
    C23 C24 . 1.370(10) ?
    C23 H23 . 0.9300 ?
    C24 H24 . 0.9300 ?
loop_
    _geom_angle_atom_site_label_1
    _geom_angle_atom_site_label_2
    _geom_angle_atom_site_label_3
    _geom_angle_site_symmetry_1
    _geom_angle_site_symmetry_3
    _geom_angle
    _geom_angle_publ_flag
    O1 Cu N2 . . 160.9(2) ?
    O1 Cu N1 . . 92.9(2) ?
    N2 Cu N1 . . 81.4(2) ?
    O1 Cu Cl1 . . 95.35(14) ?
    N2 Cu Cl1 . . 96.91(15) ?
    N1 Cu Cl1 . . 156.84(16) ?
    O1 Cu O2 . . 58.31(16) ?
    N2 Cu O2 . . 104.72(18) ?
    N1 Cu O2 . . 101.21(18) ?
    Cl1 Cu O2 . . 101.55(12) ?
    C15 N1 C19 . . 119.0(6) ?
    C15 N1 Cu . . 126.3(5) ?
    C19 N1 Cu . . 114.6(4) ?
    C24 N2 C20 . . 118.7(6) ?
    C24 N2 Cu . . 126.3(4) ?
    C20 N2 Cu . . 114.8(4) ?
    C1 O1 Cu . . 98.7(4) ?
    C1 O2 Cu . . 77.7(4) ?
    C2 O3 H3o . . 109.5 ?
    O2 C1 O1 . . 125.2(6) ?
    O2 C1 C2 . . 119.0(5) ?
    O1 C1 C2 . . 115.8(5) ?
    O3 C2 C3 . . 105.5(4) ?
    O3 C2 C9 . . 111.0(5) ?
    C3 C2 C9 . . 110.4(5) ?
    O3 C2 C1 . . 107.8(5) ?
    C3 C2 C1 . . 115.8(5) ?
    C9 C2 C1 . . 106.4(4) ?
    C4 C3 C8 . . 118.6(6) ?
    C4 C3 C2 . . 125.1(6) ?
    C8 C3 C2 . . 116.3(6) ?
    C3 C4 C5 . . 119.8(7) ?
    C3 C4 H4 . . 120.1 ?
    C5 C4 H4 . . 120.1 ?
    C4 C5 C6 . . 120.5(7) ?
    C4 C5 H5 . . 119.7 ?
    C6 C5 H5 . . 119.7 ?
    C7 C6 C5 . . 120.7(7) ?
    C7 C6 H6 . . 119.7 ?
    C5 C6 H6 . . 119.7 ?
    C6 C7 C8 . . 119.1(8) ?
    C6 C7 H7 . . 120.5 ?
    C8 C7 H7 . . 120.5 ?
    C7 C8 C3 . . 121.3(7) ?
    C7 C8 H8 . . 119.4 ?
    C3 C8 H8 . . 119.4 ?
    C10 C9 C14 . . 118.6(6) ?
    C10 C9 C2 . . 120.8(5) ?
    C14 C9 C2 . . 120.6(5) ?
    C9 C10 C11 . . 120.8(6) ?
    C9 C10 H10 . . 119.6 ?
    C11 C10 H10 . . 119.6 ?
    C12 C11 C10 . . 120.0(7) ?
    C12 C11 H11 . . 120.0 ?
    C10 C11 H11 . . 120.0 ?
    C13 C12 C11 . . 119.3(6) ?
    C13 C12 H12 . . 120.3 ?
    C11 C12 H12 . . 120.3 ?
    C12 C13 C14 . . 121.7(7) ?
    C12 C13 H13 . . 119.1 ?
    C14 C13 H13 . . 119.1 ?
    C9 C14 C13 . . 119.5(6) ?
    C9 C14 H14 . . 120.3 ?
    C13 C14 H14 . . 120.3 ?
    N1 C15 C16 . . 122.9(7) ?
    N1 C15 H15 . . 118.6 ?
    C16 C15 H15 . . 118.6 ?
    C17 C16 C15 . . 118.7(6) ?
    C17 C16 H16 . . 120.7 ?
    C15 C16 H16 . . 120.7 ?
    C16 C17 C18 . . 119.6(6) ?
    C16 C17 H17 . . 120.2 ?
    C18 C17 H17 . . 120.2 ?
    C19 C18 C17 . . 118.7(6) ?
    C19 C18 H18 . . 120.7 ?
    C17 C18 H18 . . 120.7 ?
    N1 C19 C18 . . 121.1(6) ?
    N1 C19 C20 . . 114.5(5) ?
    C18 C19 C20 . . 124.4(6) ?
    N2 C20 C21 . . 121.8(6) ?
    N2 C20 C19 . . 114.6(5) ?
    C21 C20 C19 . . 123.6(6) ?
    C22 C21 C20 . . 118.2(6) ?
    C22 C21 H21 . . 120.9 ?
    C20 C21 H21 . . 120.9 ?
    C23 C22 C21 . . 120.1(6) ?
    C23 C22 H22 . . 119.9 ?
    C21 C22 H22 . . 119.9 ?
    C24 C23 C22 . . 118.7(6) ?
    C24 C23 H23 . . 120.6 ?
    C22 C23 H23 . . 120.6 ?
    N2 C24 C23 . . 122.6(6) ?
    N2 C24 H24 . . 118.7 ?
    C23 C24 H24 . . 118.7 ?
loop_
    _geom_torsion_atom_site_label_1
    _geom_torsion_atom_site_label_2
    _geom_torsion_atom_site_label_3
    _geom_torsion_atom_site_label_4
    _geom_torsion_site_symmetry_1
    _geom_torsion_site_symmetry_2
    _geom_torsion_site_symmetry_3
    _geom_torsion_site_symmetry_4
    _geom_torsion
    _geom_torsion_publ_flag
    O1 Cu N1 C15 . . . . 19.3(6) ?
    N2 Cu N1 C15 . . . . -179.0(6) ?
    Cl1 Cu N1 C15 . . . . -91.6(6) ?
    O2 Cu N1 C15 . . . . 77.6(5) ?
    O1 Cu N1 C19 . . . . -159.5(4) ?
    N2 Cu N1 C19 . . . . 2.2(4) ?
    Cl1 Cu N1 C19 . . . . 89.6(6) ?
    O2 Cu N1 C19 . . . . -101.2(4) ?
    O1 Cu N2 C24 . . . . -103.3(7) ?
    N1 Cu N2 C24 . . . . -177.1(5) ?
    Cl1 Cu N2 C24 . . . . 26.2(5) ?
    O2 Cu N2 C24 . . . . -77.7(5) ?
    O1 Cu N2 C20 . . . . 70.8(7) ?
    N1 Cu N2 C20 . . . . -3.0(4) ?
    Cl1 Cu N2 C20 . . . . -159.7(4) ?
    O2 Cu N2 C20 . . . . 96.4(4) ?
    N2 Cu O1 C1 . . . . 31.7(7) ?
    N1 Cu O1 C1 . . . . 103.6(4) ?
    Cl1 Cu O1 C1 . . . . -98.1(3) ?
    O2 Cu O1 C1 . . . . 2.2(3) ?
    O1 Cu O2 C1 . . . . -2.4(3) ?
    N2 Cu O2 C1 . . . . -172.8(4) ?
    N1 Cu O2 C1 . . . . -88.9(4) ?
    Cl1 Cu O2 C1 . . . . 86.8(3) ?
    Cu O2 C1 O1 . . . . 3.8(5) ?
    Cu O2 C1 C2 . . . . -177.9(5) ?
    Cu O1 C1 O2 . . . . -4.7(7) ?
    Cu O1 C1 C2 . . . . 177.0(4) ?
    O2 C1 C2 O3 . . . . 15.2(7) ?
    O1 C1 C2 O3 . . . . -166.4(5) ?
    O2 C1 C2 C3 . . . . 133.0(6) ?
    O1 C1 C2 C3 . . . . -48.6(7) ?
    O2 C1 C2 C9 . . . . -103.9(6) ?
    O1 C1 C2 C9 . . . . 74.5(6) ?
    O3 C2 C3 C4 . . . . 119.4(6) ?
    C9 C2 C3 C4 . . . . -120.7(6) ?
    C1 C2 C3 C4 . . . . 0.3(8) ?
    O3 C2 C3 C8 . . . . -59.2(7) ?
    C9 C2 C3 C8 . . . . 60.8(7) ?
    C1 C2 C3 C8 . . . . -178.3(5) ?
    C8 C3 C4 C5 . . . . -0.8(10) ?
    C2 C3 C4 C5 . . . . -179.3(6) ?
    C3 C4 C5 C6 . . . . 1.6(11) ?
    C4 C5 C6 C7 . . . . -0.7(12) ?
    C5 C6 C7 C8 . . . . -1.1(12) ?
    C6 C7 C8 C3 . . . . 1.9(12) ?
    C4 C3 C8 C7 . . . . -1.0(10) ?
    C2 C3 C8 C7 . . . . 177.7(6) ?
    O3 C2 C9 C10 . . . . 171.8(5) ?
    C3 C2 C9 C10 . . . . 55.3(7) ?
    C1 C2 C9 C10 . . . . -71.2(7) ?
    O3 C2 C9 C14 . . . . -10.8(8) ?
    C3 C2 C9 C14 . . . . -127.3(6) ?
    C1 C2 C9 C14 . . . . 106.2(6) ?
    C14 C9 C10 C11 . . . . -0.1(10) ?
    C2 C9 C10 C11 . . . . 177.4(6) ?
    C9 C10 C11 C12 . . . . 1.4(11) ?
    C10 C11 C12 C13 . . . . -1.2(12) ?
    C11 C12 C13 C14 . . . . -0.3(11) ?
    C10 C9 C14 C13 . . . . -1.4(9) ?
    C2 C9 C14 C13 . . . . -178.9(6) ?
    C12 C13 C14 C9 . . . . 1.6(10) ?
    C19 N1 C15 C16 . . . . 0.6(10) ?
    Cu N1 C15 C16 . . . . -178.2(5) ?
    N1 C15 C16 C17 . . . . -0.5(10) ?
    C15 C16 C17 C18 . . . . 0.4(10) ?
    C16 C17 C18 C19 . . . . -0.4(10) ?
    C15 N1 C19 C18 . . . . -0.6(9) ?
    Cu N1 C19 C18 . . . . 178.4(4) ?
    C15 N1 C19 C20 . . . . -179.9(5) ?
    Cu N1 C19 C20 . . . . -1.0(6) ?
    C17 C18 C19 N1 . . . . 0.5(9) ?
    C17 C18 C19 C20 . . . . 179.8(6) ?
    C24 N2 C20 C21 . . . . -0.3(8) ?
    Cu N2 C20 C21 . . . . -174.9(4) ?
    C24 N2 C20 C19 . . . . 177.8(5) ?
    Cu N2 C20 C19 . . . . 3.3(6) ?
    N1 C19 C20 N2 . . . . -1.4(7) ?
    C18 C19 C20 N2 . . . . 179.2(5) ?
    N1 C19 C20 C21 . . . . 176.7(6) ?
    C18 C19 C20 C21 . . . . -2.7(9) ?
    N2 C20 C21 C22 . . . . 0.5(9) ?
    C19 C20 C21 C22 . . . . -177.5(6) ?
    C20 C21 C22 C23 . . . . 0.0(10) ?
    C21 C22 C23 C24 . . . . -0.6(10) ?
    C20 N2 C24 C23 . . . . -0.3(9) ?
    Cu N2 C24 C23 . . . . 173.6(5) ?
    C22 C23 C24 N2 . . . . 0.8(10) ?
loop_
    _geom_hbond_atom_site_label_D
    _geom_hbond_atom_site_label_H
    _geom_hbond_atom_site_label_A
    _geom_hbond_site_symmetry_A
    _geom_hbond_distance_DH
    _geom_hbond_distance_HA
    _geom_hbond_distance_DA
    _geom_hbond_angle_DHA
    O3 H3o O2 . 0.82 2.19 2.622(6) 113
    O3 H3o Cl1 1_655 0.82 2.62 3.328(5) 146
