# Supplementary material for: (2,2′-Bipyridine-κ2 N,N′)chlorido(2-hy­droxy-2,2-diphenyl­acetato-κ2 O 1,O 1′)copper(II)
Source: Acta Crystallogr Sect E Struct Rep Online. 2011 Mar 9;67(Pt 4):m399. doi: 10.1107/S160053681100729X (PMC3100008; doi:10.1107/S160053681100729X)
Supplement: Supplementary file 2 [file e-67-0m399-Isup2.hkl]

#
# h,k,l, Fc-squared, Fo-squared, sigma(Fo-squared) and status flag
#
data_I
_shelx_title '  P21/c'
_shelx_refln_list_code          4
_shelx_F_calc_maximum      225.65
_exptl_crystal_F_000       988.00
_reflns_d_resolution_high  0.8410
 
loop_
 _symmetry_equiv_pos_as_xyz
 'x, y, z'
 '-x, y+1/2, -z+1/2'
 '-x, -y, -z'
 'x, -y-1/2, z-1/2'
 
_cell_length_a     7.1537
_cell_length_b    15.7277
_cell_length_c    18.6013
_cell_angle_alpha  90.000
_cell_angle_beta   97.806
_cell_angle_gamma  90.000
 
_shelx_F_squared_multiplier     1.000
 
loop_
 _refln_index_h
 _refln_index_k
 _refln_index_l
 _refln_F_squared_calc
 _refln_F_squared_meas
 _refln_F_squared_sigma
 _refln_observed_status
   1   0   0      368.27      409.20     23.31 o
   2   0   0    15675.02    15061.88    143.43 o
   3   0   0     2234.03     2132.99     65.35 o
   4   0   0     2024.44     1843.32     70.76 o
   5   0   0     1259.64     1129.38     49.31 o
   6   0   0       90.45      106.72     16.55 o
   7   0   0      349.14      398.64     40.88 o
   8   0   0       30.70        1.00     22.70 o
   1   1   0     4195.90     3877.25     84.05 o
   2   1   0     4390.80     4080.53     45.13 o
   3   1   0      644.92      625.13     21.78 o
   4   1   0     1081.18      962.33     31.35 o
   5   1   0      969.83     1037.09     40.17 o
   6   1   0      336.54      349.42     22.79 o
   7   1   0        0.17       -3.05      2.03 o
   8   1   0       99.64      126.03     24.36 o
   0   2   0    50919.47    45817.18    242.33 o
   1   2   0      921.37      877.69     17.49 o
   2   2   0     4431.11     4577.27    132.74 o
   3   2   0     4735.23     4669.88     64.77 o
   4   2   0      461.65      365.28     21.22 o
   5   2   0      105.57       93.43     11.86 o
   6   2   0        4.07        4.32      2.91 o
   7   2   0      872.79      941.22     62.47 o
   8   2   0      292.41      338.96     34.23 o
   1   3   0    31663.30    30361.51    340.31 o
   2   3   0     2050.04     1883.71     47.37 o
   3   3   0     1857.95     1793.07     60.84 o
   4   3   0        0.63        3.15      2.82 o
   5   3   0     2050.15     2127.57     55.74 o
   6   3   0     1516.12     1509.37     72.34 o
   7   3   0        1.05       -6.51      5.13 o
   8   3   0       87.81       52.46     43.40 o
   0   4   0    23014.80    22198.39    170.36 o
   1   4   0      669.27      714.95     23.82 o
   2   4   0     2250.79     2507.64     49.97 o
   3   4   0      746.49      756.69     21.45 o
   4   4   0        1.52        5.33      2.87 o
   5   4   0      173.04      160.58     18.17 o
   6   4   0      843.35      794.61     51.09 o
   7   4   0       94.72      113.53     28.99 o
   8   4   0      111.10       65.46     66.56 o
   1   5   0    18622.88    17920.62    134.43 o
   2   5   0     3816.10     3205.90     51.04 o
   3   5   0     8213.06     7928.88    289.61 o
   4   5   0      177.16      188.13     13.80 o
   5   5   0      440.59      459.47     23.86 o
   6   5   0     1186.41     1314.95     46.66 o
   7   5   0       12.80        7.86      6.02 o
   8   5   0        0.32        3.22      6.13 o
   0   6   0     4287.43     4458.93     93.91 o
   1   6   0      579.40      550.23     23.48 o
   2   6   0      390.64      442.23     21.93 o
   3   6   0      136.84      197.42     13.71 o
   4   6   0      645.75      630.21     24.78 o
   5   6   0      142.26      135.00     12.84 o
   6   6   0        1.17       10.89      3.47 o
   7   6   0      664.88      659.19     95.09 o
   1   7   0     4124.67     4052.32     69.05 o
   2   7   0      577.33      479.00     24.80 o
   3   7   0      169.13      200.89     25.74 o
   4   7   0      752.70      741.94     30.94 o
   5   7   0     1342.31     1280.38     43.01 o
   6   7   0      820.34      903.40     52.34 o
   7   7   0        0.48       12.88     12.58 o
   0   8   0     3882.52     3508.04     96.85 o
   1   8   0      240.49      188.77     17.90 o
   2   8   0      886.61      870.41     36.24 o
   3   8   0      969.84      879.61     37.41 o
   4   8   0     1426.31     1403.47     58.95 o
   5   8   0      669.66      571.55     72.70 o
   6   8   0      414.85      478.52     81.90 o
   7   8   0      285.31      341.41     71.16 o
   1   9   0       44.42       48.58      9.31 o
   2   9   0      216.19      214.99     17.72 o
   3   9   0      862.28      999.99     32.97 o
   4   9   0      243.20      229.09     15.08 o
   5   9   0       51.68       57.05     28.22 o
   6   9   0      149.33      191.72     53.07 o
   7   9   0        9.02       43.86     30.06 o
   0  10   0     2857.37     2584.88     96.76 o
   1  10   0     3383.45     2875.00     79.30 o
   2  10   0       22.26       24.65      6.36 o
   3  10   0     1676.46     1614.70     47.43 o
   4  10   0     1206.21     1274.48     77.01 o
   5  10   0     1054.31     1089.84     67.64 o
   6  10   0        0.74       18.10     21.47 o
   7  10   0       46.89      118.10     48.16 o
   1  11   0       40.22       16.72      8.55 o
   2  11   0      457.90      445.04     31.38 o
   3  11   0      335.95      318.73     24.51 o
   4  11   0      242.78      241.94     34.47 o
   5  11   0     1274.67     1308.79     74.54 o
   6  11   0      105.05      150.00     49.69 o
   0  12   0     1796.70     1784.95    132.82 o
   1  12   0        3.28        0.66      5.53 o
   2  12   0       66.53        3.31     40.57 o
   3  12   0       79.41       76.68     12.96 o
   4  12   0      227.27      242.19     20.97 o
   5  12   0      187.69      203.99     58.89 o
   6  12   0       43.67       46.01     34.97 o
   1  13   0      574.28      494.01     51.12 o
   2  13   0      455.07      432.27     34.44 o
   3  13   0     1002.01      911.73     46.67 o
   4  13   0        3.69       10.12      4.29 o
   5  13   0      499.49      607.05    100.92 o
   6  13   0      132.87      188.34     62.58 o
   0  14   0       50.97      130.06     40.18 o
   1  14   0        0.88        4.76      4.32 o
   2  14   0      174.41      204.24     29.10 o
   3  14   0      364.56      315.48     40.90 o
   4  14   0       15.88       14.11     22.70 o
   5  14   0        4.33      -15.03     15.03 o
   1  15   0      649.84      598.22     47.25 o
   2  15   0      876.42      793.88     68.91 o
   3  15   0      646.67      629.58     59.78 o
   4  15   0      283.17      302.45     72.39 o
   5  15   0      160.57      202.45     65.64 o
   0  16   0       12.50       37.42     26.07 o
   1  16   0      133.84      106.11     25.02 o
   2  16   0      126.02      138.10     30.29 o
   3  16   0       25.70       52.02     26.84 o
   4  16   0        5.69       17.53     15.93 o
   1  17   0      146.84      124.52     29.83 o
   2  17   0      348.15      328.01     48.08 o
   3  17   0       64.46       94.11     41.10 o
   0  18   0      231.35      213.80     57.36 o
   1  18   0      241.83      223.89     40.61 o
   2  18   0       19.92       22.42     14.09 o
  -8   1   1        0.70        5.26      4.91 o
  -7   1   1      516.65      510.73     33.16 o
  -6   1   1      401.02      400.18     25.17 o
  -5   1   1     1191.97     1232.00     40.91 o
  -4   1   1      285.75      339.82     21.43 o
  -3   1   1    10055.07     9744.32    206.95 o
  -2   1   1    24393.98    24342.13    290.36 o
  -1   1   1      711.37      766.97     26.38 o
   1   1   1    22227.98    20723.04    195.09 o
   2   1   1     3754.00     3743.29     52.48 o
   3   1   1      355.49      377.34     18.60 o
   4   1   1     5360.56     5129.38     69.74 o
   5   1   1     3344.99     3394.88     64.49 o
   6   1   1      225.08      239.46     20.71 o
   7   1   1        0.30        0.88      3.36 o
   8   1   1      274.86      286.99     36.38 o
  -8   2   1      106.66      125.78     20.62 o
  -7   2   1      137.53      122.70     22.05 o
  -6   2   1      809.62      923.47     38.26 o
  -5   2   1     2019.79     1989.74     60.17 o
  -4   2   1    18965.20    18776.46    159.74 o
  -3   2   1       23.15       40.91      5.60 o
  -2   2   1    22644.69    23333.43    207.14 o
  -1   2   1      477.53      516.74     18.52 o
   0   2   1     7578.90     7397.32     87.12 o
   1   2   1     9199.95     8960.55    439.56 o
   2   2   1     1317.95     1296.59     22.56 o
   3   2   1     1029.26      990.08     24.68 o
   4   2   1      101.85       70.59     19.62 o
   5   2   1      208.84      216.82     17.42 o
   6   2   1       36.68       29.98     14.23 o
   7   2   1       28.28       14.04     15.34 o
   8   2   1      329.24      188.34    165.18 o
  -8   3   1      262.77      108.27    142.48 o
  -7   3   1      316.06      278.45     34.04 o
  -6   3   1        2.78       11.94      6.18 o
  -5   3   1       56.97       39.15     17.57 o
  -4   3   1        4.64       13.42      6.13 o
  -3   3   1     5624.44     5181.36     73.46 o
  -2   3   1     7094.90     7392.77    146.13 o
  -1   3   1     4334.76     4339.99     60.02 o
   0   3   1        3.59       12.54      3.48 o
   1   3   1    11488.97    10848.52    436.65 o
   2   3   1     7420.63     8012.09    174.98 o
   3   3   1      719.89      669.04     27.18 o
   4   3   1       14.37       12.32      2.73 o
   5   3   1      173.72      176.02     15.13 o
   6   3   1        1.20        3.58      2.08 o
   7   3   1      251.34      295.64     33.13 o
   8   3   1       91.78       79.44     23.53 o
  -8   4   1      214.56       87.52    150.15 o
  -7   4   1      544.27      549.19     46.86 o
  -6   4   1       32.01       29.98      8.87 o
  -5   4   1     1631.62     1515.87     59.67 o
  -4   4   1     2430.67     2403.13     78.43 o
  -3   4   1       16.85       30.81      5.67 o
  -2   4   1      429.34      424.40     21.47 o
  -1   4   1      237.78      190.18     14.11 o
   0   4   1    16276.67    14749.25    116.66 o
   1   4   1      822.81      795.09     22.63 o
   2   4   1     2582.53     2432.95     44.27 o
   3   4   1     6514.36     6073.29    159.49 o
   4   4   1     3675.65     4078.01     59.73 o
   5   4   1      669.85      658.13     35.36 o
   6   4   1     1340.79     1526.75     66.54 o
   7   4   1      511.41      667.23     47.24 o
   8   4   1       44.44       29.86     19.17 o
  -8   5   1        8.58       -5.83     10.12 o
  -7   5   1       32.40        8.61     16.41 o
  -6   5   1       56.89       60.65     10.62 o
  -5   5   1       12.29        8.82      3.27 o
  -4   5   1       31.36       47.73      6.57 o
  -3   5   1     2225.77     2586.35     74.53 o
  -2   5   1      927.28      999.02     35.52 o
  -1   5   1     3211.33     3180.93     63.13 o
   0   5   1     7716.77     7575.10     80.38 o
   1   5   1        0.11        2.21      1.56 o
   2   5   1      771.96      790.63     20.67 o
   3   5   1      109.46      112.79      8.01 o
   4   5   1      167.49      173.80     11.21 o
   5   5   1       18.81       15.59      3.52 o
   6   5   1        2.68        1.02      2.02 o
   7   5   1       20.38       14.93     12.14 o
   8   5   1        0.06       12.15     17.64 o
  -8   6   1      117.18      164.11     49.08 o
  -7   6   1       54.92       59.82     27.61 o
  -6   6   1        2.72       -1.81      3.14 o
  -5   6   1      188.13      189.96     17.38 o
  -4   6   1     1420.29     1320.53     35.41 o
  -3   6   1      540.48      556.06     29.36 o
  -2   6   1     1973.35     1881.81     52.46 o
  -1   6   1     9785.58     9258.57    100.06 o
   0   6   1      197.45      163.71     13.12 o
   1   6   1      722.08      832.01     30.96 o
   2   6   1    17440.48    17006.07    121.08 o
   3   6   1     5078.44     4932.94     94.31 o
   4   6   1     1675.19     1813.97     45.74 o
   5   6   1      699.52      606.87     30.67 o
   6   6   1      455.63      572.37     64.42 o
   7   6   1      427.56      545.08     84.35 o
  -7   7   1      312.07      277.30     62.58 o
  -6   7   1      780.44      723.16     47.10 o
  -5   7   1        1.97        2.48      2.68 o
  -4   7   1      611.84      550.48     23.34 o
  -3   7   1     8140.16     8138.13    257.29 o
  -2   7   1      704.48      544.61     30.26 o
  -1   7   1     4022.43     3817.63     69.00 o
   0   7   1       15.62        9.85      4.44 o
   1   7   1     9113.14     8543.72    155.99 o
   2   7   1      100.84       99.09     10.55 o
   3   7   1      530.12      517.89     21.64 o
   4   7   1        2.58        3.75      7.05 o
   5   7   1       21.83       23.93     16.87 o
   6   7   1        2.12        7.98     12.88 o
   7   7   1       66.20       67.48     28.22 o
  -7   8   1       83.76       99.69     42.33 o
  -6   8   1      375.95      354.12     28.12 o
  -5   8   1      648.63      623.43     32.00 o
  -4   8   1      896.64      815.19     32.98 o
  -3   8   1      708.66      763.90     38.34 o
  -2   8   1      368.94      338.57     24.09 o
  -1   8   1    11147.43    10559.32    138.48 o
   0   8   1     1633.69     1390.56     43.75 o
   1   8   1       88.86       81.44     10.38 o
   2   8   1      388.61      386.59     22.77 o
   3   8   1       94.50       98.99     11.37 o
   4   8   1     1393.06     1338.15     54.48 o
   5   8   1      120.11      145.40     38.96 o
   6   8   1      152.45      169.63     48.16 o
   7   8   1       13.58       25.46     14.11 o
  -7   9   1      178.90      201.84     58.28 o
  -6   9   1      423.44      540.18     88.96 o
  -5   9   1      403.30      363.78     27.59 o
  -4   9   1       19.91       11.30      9.12 o
  -3   9   1     2034.64     1908.52     48.06 o
  -2   9   1      538.73      464.76     29.50 o
  -1   9   1     1401.56     1452.48     48.14 o
   0   9   1     5752.81     5382.69    106.63 o
   1   9   1    11046.51    10401.13    159.48 o
   2   9   1      675.39      656.88     29.76 o
   3   9   1      896.47      877.87     29.93 o
   4   9   1     1811.53     1807.07     62.02 o
   5   9   1      937.72     1127.90    120.86 o
   6   9   1      362.58      440.79     80.06 o
   7   9   1       34.16       73.31     38.34 o
  -7  10   1       84.22      122.08     44.78 o
  -6  10   1        3.50       11.96     14.72 o
  -5  10   1      921.78      831.08     32.33 o
  -4  10   1       28.96       39.10      8.38 o
  -3  10   1      768.17      753.79     38.34 o
  -2  10   1       15.47       17.69      5.76 o
  -1  10   1       52.26        7.33     24.81 o
   0  10   1      189.98      222.17     22.78 o
   1  10   1       82.05       92.51     12.50 o
   2  10   1      698.77      728.94     34.28 o
   3  10   1       53.68       57.88      8.20 o
   4  10   1      146.14      153.47     17.05 o
   5  10   1       33.47       44.17     26.99 o
   6  10   1       49.98       73.01     35.28 o
   7  10   1      119.68      123.31     48.47 o
  -6  11   1      105.11      128.83     47.55 o
  -5  11   1       13.23        8.46      8.42 o
  -4  11   1      247.38      241.11     21.82 o
  -3  11   1       15.72       12.15      4.60 o
  -2  11   1     2084.39     2021.37     92.37 o
  -1  11   1       37.31       32.85      7.70 o
   0  11   1     3894.27     3511.89    124.57 o
   1  11   1     1415.75     1209.92     59.15 o
   2  11   1      523.51      492.35     32.20 o
   3  11   1        7.53        1.68      2.33 o
   4  11   1      633.89      673.69     60.21 o
   5  11   1     2182.38     2558.25    195.40 o
   6  11   1       95.51      144.17     50.61 o
  -6  12   1      103.56      140.18     49.69 o
  -5  12   1     2145.88     2022.01    163.49 o
  -4  12   1      392.13      411.80     37.27 o
  -3  12   1      248.96      251.05     24.30 o
  -2  12   1     1497.35     1405.50     60.47 o
  -1  12   1      150.43      171.52     22.69 o
   0  12   1     2604.34     2443.26     86.76 o
   1  12   1      403.29      380.33     28.46 o
   2  12   1      217.53      193.68     20.80 o
   3  12   1      446.72      437.06     29.20 o
   4  12   1      152.21      129.75     41.72 o
   5  12   1        8.61       23.01     22.39 o
   6  12   1      170.36      212.57     63.19 o
  -6  13   1        4.09        6.13     11.04 o
  -5  13   1        0.29       24.54     20.86 o
  -4  13   1      154.79      168.10     50.31 o
  -3  13   1      828.32      813.82     67.18 o
  -2  13   1     2491.42     2403.55    109.57 o
  -1  13   1       19.66       29.65     13.11 o
   0  13   1       17.59       17.79      6.89 o
   1  13   1      117.59      136.61     27.05 o
   2  13   1      513.51      498.16     50.61 o
   3  13   1      729.71      678.22     38.16 o
   4  13   1       31.38       68.10     36.20 o
   5  13   1       76.98      128.83     49.08 o
  -5  14   1      114.88      156.75     54.60 o
  -4  14   1      220.13      260.12     65.95 o
  -3  14   1       38.20       46.10     11.37 o
  -2  14   1     1073.79      947.62     72.23 o
  -1  14   1       33.04       41.42     12.34 o
   0  14   1       64.78       75.81     16.83 o
   1  14   1       24.81       24.80     10.40 o
   2  14   1      169.99      169.53     22.66 o
   3  14   1     1495.78     1365.87     72.05 o
   4  14   1      688.71      809.19    115.95 o
   5  14   1       12.35       12.58     20.25 o
  -5  15   1       23.15       35.28     25.15 o
  -4  15   1       30.10       50.61     31.59 o
  -3  15   1      298.71      271.83     47.24 o
  -2  15   1       30.24       15.10     13.72 o
  -1  15   1       95.33       80.20     22.91 o
   0  15   1      165.91      149.39     30.64 o
   1  15   1      142.43      122.21     20.72 o
   2  15   1       29.75       29.09     21.93 o
   3  15   1       38.75       42.82     34.05 o
   4  15   1      194.01      244.17     70.55 o
  -4  16   1      118.12      152.45     54.91 o
  -3  16   1        0.82        3.39     13.19 o
  -2  16   1       35.97       47.95     19.52 o
  -1  16   1     1169.10     1029.88     84.13 o
   0  16   1       96.99       84.63     24.66 o
   1  16   1      248.48      223.42     39.18 o
   2  16   1        3.22       24.40     14.95 o
   3  16   1      338.38      364.56     47.22 o
   4  16   1      327.39      380.98     89.57 o
  -3  17   1      529.77      519.33     60.66 o
  -2  17   1      356.60      312.91     47.02 o
  -1  17   1       15.36       11.87     11.10 o
   0  17   1        3.21        1.15      6.60 o
   1  17   1      207.13      202.27     37.28 o
   2  17   1        6.95       10.28     11.35 o
   3  17   1        3.35        1.23     25.77 o
  -2  18   1       83.03       84.96     25.59 o
  -1  18   1      506.67      507.37     62.77 o
   0  18   1      135.81      130.98     29.93 o
   1  18   1      218.20      223.86     40.69 o
   2  18   1        2.79        9.13     11.97 o
  -8   0   2       38.76       13.50     11.04 o
  -7   0   2       30.79       27.74     11.86 o
  -6   0   2     2383.12     2295.85     96.73 o
  -5   0   2     3143.43     2946.03    101.54 o
  -4   0   2     6130.32     5990.77    131.62 o
  -3   0   2     1882.21     2138.07     70.14 o
  -2   0   2    25153.65    24274.43    562.11 o
  -1   0   2      269.69      281.90     25.15 o
   1   0   2    25570.65    23842.61    134.66 o
   2   0   2      394.17      474.76     23.86 o
   3   0   2     1109.98     1118.20     45.09 o
   4   0   2     1607.05     1705.78     64.55 o
   5   0   2     1779.89     1877.63     76.32 o
   6   0   2      285.13      335.76     28.29 o
   7   0   2        1.29       15.34     13.80 o
   8   0   2      317.67      175.48    217.64 o
  -8   1   2        1.47        5.33      4.16 o
  -7   1   2       38.50       31.59      9.18 o
  -6   1   2        0.52       -0.17      4.33 o
  -5   1   2        0.22       -0.76      3.19 o
  -4   1   2     2637.96     2586.06     56.01 o
  -3   1   2        3.28        4.53      2.77 o
  -2   1   2    20324.46    20631.93    120.74 o
  -1   1   2      703.33      728.84     30.07 o
   0   1   2      192.73      240.83     13.70 o
   1   1   2     1125.74     1195.02     88.04 o
   2   1   2       73.55       50.74      5.46 o
   3   1   2     2872.59     2651.93     48.74 o
   4   1   2      731.30      659.59     28.51 o
   5   1   2      878.85      965.20     33.24 o
   6   1   2       25.17       14.34      4.27 o
   7   1   2        5.09       -1.70      6.03 o
   8   1   2        8.50       36.38     59.97 o
  -8   2   2        9.64        1.33      6.13 o
  -7   2   2       10.37        5.53      4.56 o
  -6   2   2        4.35        7.89      3.95 o
  -5   2   2      284.27      240.20     20.29 o
  -4   2   2     4596.50     4662.91     83.44 o
  -3   2   2      552.73      477.14     20.83 o
  -2   2   2    19202.76    19640.71    304.06 o
  -1   2   2      297.21      301.08     20.39 o
   0   2   2     1374.57     1364.69     49.69 o
   1   2   2     4424.38     4508.45    174.08 o
   2   2   2    13397.49    12679.10    150.85 o
   3   2   2     3593.84     3607.32     44.19 o
   4   2   2       17.35       10.81      3.16 o
   5   2   2      857.85      868.02     31.05 o
   6   2   2      924.49     1044.67     40.96 o
   7   2   2       83.41       52.87     45.02 o
   8   2   2       20.34      100.46    238.95 o
  -8   3   2       57.91       77.32     23.71 o
  -7   3   2      151.49      188.23     29.46 o
  -6   3   2      559.04      504.11     44.37 o
  -5   3   2      180.47      186.40     21.69 o
  -4   3   2     4195.58     3698.67    112.30 o
  -3   3   2     2319.93     2212.11    126.40 o
  -2   3   2      336.29      421.97     17.51 o
  -1   3   2     2612.43     2581.97     51.58 o
   0   3   2     1201.53     1065.98     28.95 o
   1   3   2     1664.59     1634.23     43.09 o
   2   3   2      232.06      272.91     17.77 o
   3   3   2     4425.91     4200.59    166.14 o
   4   3   2     5842.95     5717.20    103.04 o
   5   3   2      165.20      209.72     15.69 o
   6   3   2       58.70       46.58      9.01 o
   7   3   2      175.83      245.01     29.96 o
   8   3   2       31.07       75.35     22.23 o
  -8   4   2        3.22        0.87      7.77 o
  -7   4   2        0.33        2.34      4.18 o
  -6   4   2      312.16      300.32     34.04 o
  -5   4   2      238.99      218.79     23.70 o
  -4   4   2     1527.58     1402.25     45.58 o
  -3   4   2      473.40      431.23     25.44 o
  -2   4   2      388.52      362.62     19.69 o
  -1   4   2     7346.59     7381.17     95.16 o
   0   4   2      238.69      254.55     15.60 o
   1   4   2        3.19        0.88      1.82 o
   2   4   2     4215.74     4116.05     97.95 o
   3   4   2     1394.86     1416.14     53.95 o
   4   4   2     1111.43     1073.21     25.91 o
   5   4   2       60.62       69.91     11.19 o
   6   4   2     1524.54     1585.78     85.74 o
   7   4   2       68.01      108.57     18.77 o
   8   4   2       12.88        5.67     11.37 o
  -8   5   2      517.94      670.24     98.46 o
  -7   5   2      920.03     1003.68     64.23 o
  -6   5   2     1219.11     1172.34     51.57 o
  -5   5   2      307.35      321.80     25.40 o
  -4   5   2     2018.86     1871.54     45.89 o
  -3   5   2    12133.64    12077.22    139.69 o
  -2   5   2     1827.46     1631.20     49.41 o
  -1   5   2      465.02      466.10     22.31 o
   0   5   2      972.82      774.94     26.65 o
   1   5   2     8312.76     7998.94     72.77 o
   2   5   2      100.62      127.06     10.73 o
   3   5   2     1612.47     1554.12     58.55 o
   4   5   2     1799.43     2072.13     93.89 o
   5   5   2       38.09       16.89      5.84 o
   6   5   2      160.92      192.46     20.56 o
   7   5   2      758.26      445.30    534.35 o
  -8   6   2        1.54       25.46     19.32 o
  -7   6   2      100.82      119.89     21.10 o
  -6   6   2        7.25        4.89      2.75 o
  -5   6   2       95.91       97.63     13.98 o
  -4   6   2      431.16      490.32     27.64 o
  -3   6   2      718.68      720.96     33.66 o
  -2   6   2     2834.45     2711.54     67.02 o
  -1   6   2       35.25       57.82      7.93 o
   0   6   2     2080.66     1922.68     45.72 o
   1   6   2     3624.60     3311.61     53.48 o
   2   6   2     2854.11     2916.64     83.59 o
   3   6   2      313.47      293.27     26.23 o
   4   6   2      214.47      263.92     34.57 o
   5   6   2      130.73      135.89     37.73 o
   6   6   2       11.54        4.60      9.51 o
   7   6   2       41.93       98.16     36.50 o
  -7   7   2      114.91      132.21     46.01 o
  -6   7   2      394.67      358.00     26.69 o
  -5   7   2     1244.07     1155.76     39.77 o
  -4   7   2      849.21      789.54     35.82 o
  -3   7   2     1439.85     1436.79     59.36 o
  -2   7   2      816.14      967.52     42.17 o
  -1   7   2      736.26      656.26     29.26 o
   0   7   2     8216.70     7427.50     95.53 o
   1   7   2     7285.29     6854.02     92.74 o
   2   7   2       25.67       22.62      3.83 o
   3   7   2      831.14      809.60     54.65 o
   4   7   2      762.88      943.55     95.40 o
   5   7   2     1617.64     1841.08    143.56 o
   6   7   2        3.11        4.91      7.98 o
   7   7   2      127.59      213.19     55.21 o
  -7   8   2       43.17       64.42     29.14 o
  -6   8   2      216.13      227.64     26.37 o
  -5   8   2     2572.10     2402.97     82.37 o
  -4   8   2       50.62       42.66      7.17 o
  -3   8   2     1657.43     1685.08     57.76 o
  -2   8   2     5953.88     5837.17    110.03 o
  -1   8   2     2260.96     1940.83     61.40 o
   0   8   2      199.92      198.40     16.74 o
   1   8   2     1883.88     1796.14     57.86 o
   2   8   2     1747.52     1499.01     42.76 o
   3   8   2      116.05      171.11     26.15 o
   4   8   2      257.05      315.85     38.21 o
   5   8   2      200.51      209.51     50.61 o
   6   8   2      809.65      954.59    115.03 o
   7   8   2       89.56      162.88     49.69 o
  -7   9   2      132.09      116.26     46.01 o
  -6   9   2       13.89       15.37     13.80 o
  -5   9   2       12.12        9.35      4.34 o
  -4   9   2        7.42       10.12      3.64 o
  -3   9   2       38.13       38.09      8.38 o
  -2   9   2       88.70       90.70     13.92 o
  -1   9   2      860.66      767.32     35.58 o
   0   9   2     1657.94     1490.66     48.27 o
   1   9   2     2316.58     2032.16     62.26 o
   2   9   2      150.76      181.57     16.72 o
   3   9   2      273.78      272.89     22.74 o
   4   9   2     1065.56      949.27    134.87 o
   5   9   2     1027.36     1100.91    119.02 o
   6   9   2        1.01        2.45      9.51 o
   7   9   2       18.36       40.18     23.31 o
  -7  10   2      331.82      365.64     81.29 o
  -6  10   2      852.01      980.05    124.84 o
  -5  10   2     1764.98     1584.73     55.76 o
  -4  10   2      531.70      579.11     49.24 o
  -3  10   2       93.35      102.38     14.80 o
  -2  10   2     3916.52     3659.34     82.37 o
  -1  10   2     4391.45     3963.09    123.18 o
   0  10   2      766.81      782.32     52.86 o
   1  10   2      141.98      145.09     15.86 o
   2  10   2     1762.10     1564.54     45.23 o
   3  10   2       39.02       38.39      6.19 o
   4  10   2      346.67      303.58     20.97 o
   5  10   2      224.22      332.20     66.56 o
   6  10   2      388.42      513.49     90.49 o
  -6  11   2       20.33       23.93     23.01 o
  -5  11   2      875.26      876.76     60.06 o
  -4  11   2      271.98      270.51     24.74 o
  -3  11   2      170.45      155.64     18.98 o
  -2  11   2      733.00      693.87     55.45 o
  -1  11   2     1911.57     1821.14     72.14 o
   0  11   2      483.60      403.66     32.32 o
   1  11   2      853.60      837.22     45.44 o
   2  11   2      113.20      137.78     16.60 o
   3  11   2       81.44      100.08     11.27 o
   4  11   2      112.02       92.18     23.77 o
   5  11   2       18.08       48.77     25.15 o
   6  11   2       61.92      140.80     51.53 o
  -6  12   2      153.13      181.59     59.51 o
  -5  12   2       41.14       65.89     17.83 o
  -4  12   2        3.88        4.14      4.45 o
  -3  12   2       14.06        7.44      3.99 o
  -2  12   2      485.44      445.10     34.99 o
  -1  12   2     2290.81     2101.65     80.60 o
   0  12   2      361.62      344.96     31.54 o
   1  12   2     2549.45     2414.02     81.16 o
   2  12   2     1715.71     1674.75     62.18 o
   3  12   2     2187.69     2238.64     60.97 o
   4  12   2       13.64       29.14     23.01 o
   5  12   2      200.02      262.57     65.34 o
   6  12   2      217.28      246.32     68.40 o
  -6  13   2       42.11       73.01     40.49 o
  -5  13   2      120.77      131.59     47.55 o
  -4  13   2     1594.49     1466.31    156.29 o
  -3  13   2       87.88      107.49     17.21 o
  -2  13   2       24.70       46.83     15.91 o
  -1  13   2      220.20      184.14     24.89 o
   0  13   2       93.09       70.35     13.21 o
   1  13   2     5741.42     5488.51    193.71 o
   2  13   2       90.05       36.34     42.98 o
   3  13   2      604.09      598.96     34.37 o
   4  13   2      442.70      444.12     59.85 o
   5  13   2      328.05      458.58     89.57 o
  -5  14   2       23.18        6.13     18.71 o
  -4  14   2       12.00        3.37      9.82 o
  -3  14   2      378.59      378.97     45.99 o
  -2  14   2        1.49        7.41      7.51 o
  -1  14   2      366.03      355.93     34.48 o
   0  14   2      190.81      179.94     24.94 o
   1  14   2      511.59      445.17     50.54 o
   2  14   2      336.42      291.58     28.67 o
   3  14   2      521.39      538.39     50.84 o
   4  14   2       59.38       75.46     38.34 o
   5  14   2        9.10       65.64     38.34 o
  -5  15   2      280.18      302.76     72.39 o
  -4  15   2      669.83      716.25    110.12 o
  -3  15   2      267.67      270.56     40.90 o
  -2  15   2      510.15      437.81     39.71 o
  -1  15   2       40.83       37.11     11.85 o
   0  15   2      599.87      640.38     62.77 o
   1  15   2      494.51      401.76     37.69 o
   2  15   2        0.10       -7.95      7.35 o
   3  15   2      192.77      167.03     30.05 o
   4  15   2      242.20      308.28     80.67 o
  -4  16   2        3.52       11.96     15.03 o
  -3  16   2       74.34       72.01     20.94 o
  -2  16   2      182.77      165.10     31.88 o
  -1  16   2       85.63       66.27     26.84 o
   0  16   2       33.27       36.73     19.32 o
   1  16   2      596.27      516.01     58.92 o
   2  16   2      482.84      535.30     58.22 o
   3  16   2       71.43       86.92     22.90 o
   4  16   2      109.13      165.64     59.82 o
  -3  17   2      149.93      123.43     29.26 o
  -2  17   2        0.31        0.17      5.98 o
  -1  17   2      223.79      181.29     37.94 o
   0  17   2      959.88      954.01     84.21 o
   1  17   2       56.45       70.83     22.66 o
   2  17   2       17.40        9.82     15.64 o
   3  17   2      151.89      156.13     58.89 o
  -2  18   2      174.86      177.95     36.42 o
  -1  18   2       96.54      113.85     29.40 o
   0  18   2        6.99        7.51      5.73 o
   1  18   2      369.12      315.49     48.74 o
   2  18   2      368.82      359.21     50.90 o
  -8   1   3      135.90      164.42     30.07 o
  -7   1   3       27.31       22.66      8.56 o
  -6   1   3      479.95      415.40     29.93 o
  -5   1   3     1097.60     1030.86     43.98 o
  -4   1   3     4578.83     4434.30    103.65 o
  -3   1   3        2.26        3.54      2.44 o
  -2   1   3     7434.52     7625.83    101.42 o
  -1   1   3    36720.84    36277.07    756.74 o
   0   1   3      133.12      111.80      9.29 o
   1   1   3     6790.07     7053.66    115.80 o
   2   1   3     1398.87     1244.67     26.57 o
   3   1   3     1919.55     1790.79     40.24 o
   4   1   3     2526.84     2619.98     55.65 o
   5   1   3       27.34       26.75      6.96 o
   6   1   3      230.57      238.32     17.78 o
   7   1   3      206.38      323.18     35.72 o
   8   1   3       54.40       18.40     11.96 o
  -8   2   3        2.14        3.40      2.67 o
  -7   2   3      390.13      439.64     36.78 o
  -6   2   3     1810.12     1770.94     61.71 o
  -5   2   3      169.97      157.64     15.70 o
  -4   2   3       78.45       99.15     12.52 o
  -3   2   3     2476.80     2450.47     51.30 o
  -2   2   3    16095.60    16251.92    235.27 o
  -1   2   3     1619.58     1749.67     80.06 o
   0   2   3       46.46       34.03      6.75 o
   1   2   3     4695.83     4474.58     62.44 o
   2   2   3     2031.54     2219.79     37.94 o
   3   2   3      177.31      190.91     28.71 o
   4   2   3     2824.76     3008.96     47.81 o
   5   2   3     1109.05     1170.33     34.16 o
   6   2   3       19.38       23.78      5.86 o
   7   2   3        0.15       24.28     11.51 o
   8   2   3      284.19      374.15     41.59 o
  -8   3   3      169.03      204.75     32.87 o
  -7   3   3      180.93      203.83     40.18 o
  -6   3   3      946.18      933.08     63.52 o
  -5   3   3       17.82       11.06      5.22 o
  -4   3   3     4513.99     4453.14    103.53 o
  -3   3   3     1305.40     1463.69     49.96 o
  -2   3   3      256.37      255.35     23.45 o
  -1   3   3     1852.96     2019.52     49.87 o
   0   3   3      555.24      600.93     24.90 o
   1   3   3      345.79      373.21     13.48 o
   2   3   3     2483.26     2611.01     98.55 o
   3   3   3     2358.76     2447.50     89.29 o
   4   3   3     1685.38     1722.29     57.20 o
   5   3   3      256.40      264.72     14.01 o
   6   3   3     1839.86     1961.51     50.83 o
   7   3   3      481.91      262.03    343.09 o
   8   3   3       31.87       31.18     35.58 o
  -8   4   3        0.55        2.71      4.30 o
  -7   4   3      737.76      805.16     61.40 o
  -6   4   3     1118.04     1068.44     67.15 o
  -5   4   3       49.10       25.30      7.07 o
  -4   4   3     2820.92     2797.22     68.64 o
  -3   4   3     6545.73     6066.06    104.61 o
  -2   4   3     5047.45     4684.70    131.85 o
  -1   4   3     1794.87     1594.04     47.17 o
   0   4   3     3435.29     3325.15     61.21 o
   1   4   3    16962.54    15974.46    130.53 o
   2   4   3     7423.51     7832.84    140.46 o
   3   4   3      438.16      441.48     38.16 o
   4   4   3      451.18      517.99     44.23 o
   5   4   3     1085.68     1280.19     76.43 o
   6   4   3       57.02       65.22     21.86 o
   7   4   3       16.56       35.22     16.59 o
  -8   5   3       58.81       80.06     36.20 o
  -7   5   3       30.08       13.63      9.66 o
  -6   5   3       89.32       75.72     12.59 o
  -5   5   3       74.07       80.53     13.66 o
  -4   5   3       49.29       53.30      8.99 o
  -3   5   3        1.21        0.08      1.16 o
  -2   5   3     1761.86     1985.08     57.88 o
  -1   5   3      163.41      167.69     14.06 o
   0   5   3     2602.58     2569.83     57.23 o
   1   5   3     2432.18     2595.99     47.17 o
   2   5   3     1487.42     1575.31     67.07 o
   3   5   3      420.89      527.49     34.69 o
   4   5   3     1667.15     1708.82     85.52 o
   5   5   3       43.20       25.68     21.63 o
   6   5   3       36.00       50.32     19.78 o
   7   5   3       16.21       20.84     15.91 o
  -8   6   3      139.75      157.05     47.55 o
  -7   6   3      693.48      707.41     55.46 o
  -6   6   3       34.70       85.53     14.62 o
  -5   6   3      287.43      290.01     21.73 o
  -4   6   3      926.45      943.44     40.75 o
  -3   6   3     3097.07     2878.63     92.29 o
  -2   6   3     8674.99     8489.78    126.43 o
  -1   6   3      323.66      251.81     18.40 o
   0   6   3       19.78       32.93      6.97 o
   1   6   3     1053.74      850.11     29.45 o
   2   6   3    19024.17    20696.05    297.04 o
   3   6   3      108.36      154.74     19.77 o
   4   6   3      331.78      368.41     41.64 o
   5   6   3     2464.14     2995.05    176.99 o
   6   6   3      229.46      314.41     60.12 o
   7   6   3        0.06       10.12     10.12 o
  -7   7   3      185.12      169.32     51.84 o
  -6   7   3      112.50      108.21     15.94 o
  -5   7   3      274.09      276.07     21.20 o
  -4   7   3      323.53      310.62     26.04 o
  -3   7   3     1890.57     2064.95     61.44 o
  -2   7   3      308.12      364.30     24.08 o
  -1   7   3     2704.35     2782.50     64.41 o
   0   7   3       26.24       54.04      7.82 o
   1   7   3     5488.06     5701.67     84.70 o
   2   7   3     1086.61     1076.77     27.67 o
   3   7   3      404.26      429.41     34.21 o
   4   7   3      360.33      384.96     62.27 o
   5   7   3      391.62      454.90     71.78 o
   6   7   3      695.92      710.73     95.40 o
   7   7   3      195.50      324.23     69.63 o
  -7   8   3        4.61        9.82     10.74 o
  -6   8   3      366.35      347.88     36.15 o
  -5   8   3      775.89      716.44     34.48 o
  -4   8   3        6.33        9.01      2.13 o
  -3   8   3      160.84      184.99     19.16 o
  -2   8   3      921.69      875.67     44.30 o
  -1   8   3       36.68       12.14     18.81 o
   0   8   3       44.12       29.09     21.36 o
   1   8   3      991.63     1057.80     39.94 o
   2   8   3     1486.67     1564.06     42.64 o
   3   8   3      257.25      281.06     28.67 o
   4   8   3      729.23      833.77     63.70 o
   5   8   3     2574.83     3048.73    193.25 o
   6   8   3      167.20      225.15     54.29 o
   7   8   3      125.35      209.51     56.13 o
  -7   9   3      134.26      135.89     47.85 o
  -6   9   3      163.44      157.45     23.82 o
  -5   9   3      347.45      312.45     27.56 o
  -4   9   3     3077.45     2925.31    103.63 o
  -3   9   3      527.75      519.76     32.45 o
  -2   9   3     2423.25     2217.75     74.14 o
  -1   9   3     6192.26     5642.77    117.63 o
   0   9   3     1675.55     1301.07     46.11 o
   1   9   3      206.30      238.63     20.17 o
   2   9   3      954.24      889.35     35.77 o
   3   9   3      821.31      923.25     38.77 o
   4   9   3     1676.34     1874.96     97.73 o
   5   9   3       23.72       43.56     26.99 o
   6   9   3      105.09      147.24     49.69 o
   7   9   3       21.11       30.06     24.54 o
  -7  10   3      252.90      223.92     64.72 o
  -6  10   3        1.02        2.59      1.99 o
  -5  10   3      274.27      259.16     25.50 o
  -4  10   3       38.15       32.46      9.70 o
  -3  10   3      562.78      588.65     39.65 o
  -2  10   3       79.46       20.53     41.36 o
  -1  10   3       36.52       36.05      9.31 o
   0  10   3      545.35      498.12     41.83 o
   1  10   3      299.49      265.82     20.50 o
   2  10   3      117.91      109.93     12.60 o
   3  10   3      421.61      447.57     27.82 o
   4  10   3       19.51       13.80      8.28 o
   5  10   3        8.43       33.13     27.91 o
   6  10   3        1.37      -12.88     25.46 o
  -6  11   3        9.29       24.85     20.86 o
  -5  11   3      414.40      428.28     44.59 o
  -4  11   3     1954.15     1974.74     94.53 o
  -3  11   3      997.41      952.50     67.72 o
  -2  11   3      442.81      393.15     32.82 o
  -1  11   3     5612.07     5200.84    123.57 o
   0  11   3     2211.07     2102.01     64.47 o
   1  11   3      657.19      681.30     36.09 o
   2  11   3     1001.81      973.66     43.68 o
   3  11   3     1713.49     1694.23     81.90 o
   4  11   3      239.00      173.22     29.23 o
   5  11   3      168.95      205.74     41.63 o
   6  11   3       56.66      110.97     32.14 o
  -6  12   3      293.18      347.23     79.45 o
  -5  12   3      472.24      437.97     45.96 o
  -4  12   3      231.64      197.13     31.38 o
  -3  12   3       13.54        7.04      4.85 o
  -2  12   3      401.11      447.57     46.72 o
  -1  12   3        2.44       -1.37      4.74 o
   0  12   3       52.97       74.80     14.38 o
   1  12   3      285.65      264.93     34.47 o
   2  12   3        2.58        3.29      5.33 o
   3  12   3     1006.77      936.12     37.10 o
   4  12   3      159.86      143.74     16.78 o
   5  12   3      536.85      639.56    106.44 o
   6  12   3       77.70      114.72     47.85 o
  -6  13   3       25.58       35.58     27.61 o
  -5  13   3       64.51       81.29     19.97 o
  -4  13   3      331.41      331.54     42.44 o
  -3  13   3       31.99       19.20      9.14 o
  -2  13   3      143.96      130.34     27.31 o
  -1  13   3      221.82      188.44     24.98 o
   0  13   3       18.30       16.11      6.30 o
   1  13   3      457.30      424.02     35.96 o
   2  13   3      568.21      540.16     36.86 o
   3  13   3      559.68      541.44     30.72 o
   4  13   3       56.80       74.23     38.34 o
   5  13   3       60.21       89.57     44.17 o
  -5  14   3       63.63       42.02     28.83 o
  -4  14   3      301.41      330.36     73.01 o
  -3  14   3     1625.89     1541.28     95.06 o
  -2  14   3     1844.73     1644.80     74.72 o
  -1  14   3      118.78      113.13     25.58 o
   0  14   3       26.58       34.36     10.59 o
   1  14   3     2551.73     2463.58    117.25 o
   2  14   3     1623.57     1501.01     88.67 o
   3  14   3       95.11      100.60     21.17 o
   4  14   3       29.72       27.30     25.15 o
   5  14   3      152.52      199.69     65.95 o
  -5  15   3       29.24       48.47     32.21 o
  -4  15   3        5.42       -5.52     23.93 o
  -3  15   3      471.65      445.29     52.10 o
  -2  15   3       13.02       21.23     12.68 o
  -1  15   3      356.31      337.92     45.02 o
   0  15   3      100.14      121.68     28.45 o
   1  15   3      151.93      120.92     20.71 o
   2  15   3        2.06        0.55     19.63 o
   3  15   3        7.83        6.72      7.46 o
   4  15   3        5.55        7.36     20.55 o
  -4  16   3       22.17       19.32     19.02 o
  -3  16   3      566.26      510.43     58.28 o
  -2  16   3      648.70      548.24     60.40 o
  -1  16   3      117.72      120.41     28.04 o
   0  16   3      200.66      213.86     38.91 o
   1  16   3     1465.38     1382.71     95.08 o
   2  16   3      608.58      488.04     54.30 o
   3  16   3       16.73       43.56     34.66 o
   4  16   3       59.34      135.27     58.89 o
  -3  17   3       50.62       45.95     17.36 o
  -2  17   3       14.86       14.27      8.62 o
  -1  17   3       55.14       40.44     17.98 o
   0  17   3       47.68       37.91     14.63 o
   1  17   3       45.97       21.68      9.33 o
   2  17   3      268.17      256.44     41.20 o
   3  17   3       26.28       20.25     18.71 o
  -2  18   3        8.13       32.38     13.49 o
  -1  18   3        0.72       14.35     10.12 o
   0  18   3      137.57      114.54     29.38 o
   1  18   3      205.97      184.34     36.98 o
  -8   0   4      199.11      183.13     46.93 o
  -7   0   4      432.75      454.29     69.02 o
  -6   0   4       43.67       39.28     12.36 o
  -5   0   4      724.44      637.21     50.53 o
  -4   0   4       26.46       36.03     12.09 o
  -3   0   4      279.54      229.48     25.55 o
  -2   0   4     3606.29     3849.03    130.67 o
  -1   0   4       23.56       67.79     15.64 o
   0   0   4     2150.77     2575.79     54.76 o
   1   0   4    16912.03    17325.62    233.59 o
   2   0   4     1244.06     1310.13     43.60 o
   3   0   4     4774.36     4801.55     93.66 o
   4   0   4     4677.54     4893.97    119.02 o
   5   0   4     3579.92     3979.06     87.35 o
   6   0   4      637.87      797.84     51.84 o
   7   0   4      463.24      217.32    250.00 o
   8   0   4      149.68      -17.79     22.09 o
  -8   1   4        0.63        2.12      5.34 o
  -7   1   4      311.98      338.88     41.90 o
  -6   1   4      504.34      488.01     33.42 o
  -5   1   4     1050.69     1008.91     45.26 o
  -4   1   4       11.98       22.17      5.48 o
  -3   1   4      863.53      864.08     31.69 o
  -2   1   4      704.25      714.66     33.70 o
  -1   1   4       14.33       11.66      4.33 o
   0   1   4    28250.44    28643.59    206.42 o
   1   1   4      448.91      541.70     19.87 o
   2   1   4      179.07      174.94     10.87 o
   3   1   4        2.05        5.89      3.40 o
   4   1   4        1.71        6.30      2.10 o
   5   1   4       47.65       43.12      8.26 o
   6   1   4       53.12       73.79      8.71 o
   7   1   4       33.02       18.34     13.68 o
   8   1   4       23.18      299.79     54.53 o
  -8   2   4      266.86      325.36     42.76 o
  -7   2   4      483.46      488.65     40.36 o
  -6   2   4      565.09      538.55     39.72 o
  -5   2   4      300.12      292.79     24.15 o
  -4   2   4     7500.51     7093.87    131.85 o
  -3   2   4     3835.64     3502.55     82.79 o
  -2   2   4      387.17      431.83     32.27 o
  -1   2   4        2.38       -1.84      6.44 o
   0   2   4      814.94      701.51     26.19 o
   1   2   4     6499.98     6620.53     79.03 o
   2   2   4      483.46      490.95     21.36 o
   3   2   4      111.44       94.43     23.59 o
   4   2   4     1202.03     1290.03     35.55 o
   5   2   4      631.40      666.89     24.41 o
   6   2   4        9.46       12.76      3.63 o
   7   2   4      290.46      162.00    169.48 o
   8   2   4      100.34       35.89     25.77 o
  -8   3   4      489.44      457.48     51.53 o
  -7   3   4       95.37      101.81     22.64 o
  -6   3   4     3654.77     3528.13    128.29 o
  -5   3   4     1030.55      912.00     49.75 o
  -4   3   4      283.98      354.55     25.14 o
  -3   3   4     1248.19     1206.73     60.04 o
  -2   3   4     1473.95     1331.34     58.85 o
  -1   3   4     2396.74     2244.76     70.82 o
   0   3   4     7161.43     7247.50    175.77 o
   1   3   4       38.74       34.87      5.83 o
   2   3   4     1832.43     1732.31     64.29 o
   3   3   4      732.63      739.60     33.90 o
   4   3   4      239.73      221.86     18.36 o
   5   3   4      376.12      412.41     16.40 o
   6   3   4     1096.77     1222.83     36.47 o
   7   3   4      127.93      142.36     81.90 o
  -8   4   4        0.34       -0.49      9.50 o
  -7   4   4      164.83      179.86     29.87 o
  -6   4   4      649.44      585.52     52.25 o
  -5   4   4      147.96       33.10     55.04 o
  -4   4   4     4367.11     4128.51    104.39 o
  -3   4   4       52.45       51.76      9.94 o
  -2   4   4     1858.37     1689.10     68.13 o
  -1   4   4       54.42       48.82      7.72 o
   0   4   4       19.82       52.72     11.40 o
   1   4   4      476.45      557.34     19.92 o
   2   4   4     5435.92     5451.29    101.25 o
   3   4   4        3.97       -1.09      5.12 o
   4   4   4        1.91        6.82     14.88 o
   5   4   4       13.17       11.43      6.31 o
   6   4   4      225.07      126.00     98.31 o
   7   4   4       91.52      114.60     38.06 o
  -8   5   4      750.91      745.39    106.44 o
  -7   5   4        0.29        1.73      6.15 o
  -6   5   4      562.07      573.79     40.26 o
  -5   5   4     1051.80     1091.92     44.98 o
  -4   5   4       11.31       19.67      6.01 o
  -3   5   4     2579.51     2644.57     74.55 o
  -2   5   4     3280.90     3008.49     93.62 o
  -1   5   4       15.51       19.52      4.85 o
   0   5   4     1472.69     1492.81     46.44 o
   1   5   4     8923.30     8888.45    185.43 o
   2   5   4    18415.63    19968.38    993.24 o
   3   5   4     2492.74     2784.94    146.32 o
   4   5   4       35.29       31.98     11.81 o
   5   5   4      145.91      112.00    100.15 o
   6   5   4     2097.89     1499.84   1296.15 o
   7   5   4      775.72     1094.72     82.31 o
  -8   6   4      146.30      155.83     52.45 o
  -7   6   4      300.76      294.81     37.75 o
  -6   6   4        7.76       14.40      7.72 o
  -5   6   4       37.39       29.64      6.68 o
  -4   6   4     1876.34     1913.33     61.45 o
  -3   6   4     6313.98     6387.11    198.41 o
  -2   6   4     1121.98     1112.06     47.98 o
  -1   6   4     1687.14     1884.73     52.36 o
   0   6   4     1258.93     1228.33     44.32 o
   1   6   4       31.37       60.22     10.72 o
   2   6   4       90.46      131.61      9.27 o
   3   6   4      297.18      335.04     29.96 o
   4   6   4       71.23       76.44     19.80 o
   5   6   4        1.45        5.21      7.36 o
   6   6   4       22.38       53.68     29.45 o
   7   6   4       26.05       24.23     19.94 o
  -7   7   4      163.29      141.87     40.34 o
  -6   7   4      124.48      121.77     18.11 o
  -5   7   4     3279.46     3059.63    107.01 o
  -4   7   4        2.83        9.57      5.31 o
  -3   7   4       30.89       29.26      7.06 o
  -2   7   4      569.61      496.00     29.52 o
  -1   7   4      717.48      583.94     30.51 o
   0   7   4     4578.17     4616.04     89.89 o
   1   7   4      113.65       98.96     11.25 o
   2   7   4     3815.84     3947.56    106.41 o
   3   7   4     1673.96     1786.67     70.83 o
   4   7   4      107.10      130.59     27.05 o
   5   7   4       53.55       73.01     31.29 o
   6   7   4      496.43      602.23     62.93 o
   7   7   4        1.36       17.48     17.79 o
  -7   8   4      176.65      207.97     57.05 o
  -6   8   4      186.44      179.16     22.05 o
  -5   8   4      127.80      153.01     20.98 o
  -4   8   4     3594.76     3411.36     94.54 o
  -3   8   4     2530.53     2554.44     85.09 o
  -2   8   4      493.37      440.49     32.60 o
  -1   8   4     2572.49     2733.47     80.04 o
   0   8   4     4023.04     3710.48     75.49 o
   1   8   4      846.77      726.64     33.42 o
   2   8   4      432.77      445.92     32.28 o
   3   8   4      843.11      974.85     55.25 o
   4   8   4       20.97       14.50      7.20 o
   5   8   4      896.56      979.50     78.62 o
   6   8   4       16.54        5.89     13.50 o
   7   8   4       62.51       74.54     35.28 o
  -7   9   4       12.13       16.56     19.32 o
  -6   9   4      157.95      132.09     18.36 o
  -5   9   4     1205.10     1116.79     55.86 o
  -4   9   4        0.59        0.66      3.55 o
  -3   9   4       42.41       46.48     10.76 o
  -2   9   4       37.41       47.19     10.09 o
  -1   9   4     2171.96     1944.49     59.86 o
   0   9   4       13.42        6.54      4.87 o
   1   9   4     1921.46     1893.80     57.23 o
   2   9   4        4.84        9.35      4.09 o
   3   9   4      585.30      556.52     32.88 o
   4   9   4       51.51       55.21     27.91 o
   5   9   4       12.18       21.78     19.94 o
   6   9   4        2.44       -0.61     10.12 o
   7   9   4       71.69       69.02     38.04 o
  -7  10   4       34.00       39.57     22.39 o
  -6  10   4      171.34      181.66     21.30 o
  -5  10   4      262.83      246.48     26.07 o
  -4  10   4      664.22      659.39     39.84 o
  -3  10   4      896.80      833.79     49.27 o
  -2  10   4        7.34        4.52      5.36 o
  -1  10   4     2678.83     2485.18    101.21 o
   0  10   4     3434.56     3267.49    110.85 o
   1  10   4     2765.29     2705.52     65.93 o
   2  10   4       27.02       27.09      6.76 o
   3  10   4     2770.24     2676.03     93.71 o
   4  10   4      721.65      768.70    103.07 o
   5  10   4      607.12      720.85    103.37 o
   6  10   4      103.89      196.01     60.12 o
  -6  11   4      563.05      547.85     96.01 o
  -5  11   4       51.18       70.76     19.31 o
  -4  11   4      116.24      126.55     18.32 o
  -3  11   4       64.31       81.36     14.93 o
  -2  11   4      419.14      410.21     44.09 o
  -1  11   4     1387.15     1401.77     64.54 o
   0  11   4       18.26       25.80      7.21 o
   1  11   4      132.04      149.80     18.49 o
   2  11   4       50.70       45.17      8.44 o
   3  11   4       63.78       62.44     23.16 o
   4  11   4       36.77       57.67     30.37 o
   5  11   4      114.42      139.57     48.16 o
   6  11   4       10.12       16.56     22.09 o
  -6  12   4      220.77      232.21     65.64 o
  -5  12   4      110.18       90.92     22.67 o
  -4  12   4      260.47      227.03     25.25 o
  -3  12   4     1961.09     1831.39    100.05 o
  -2  12   4     1183.42     1045.34     73.85 o
  -1  12   4       31.89       23.66      7.93 o
   0  12   4     1095.20     1031.49     56.26 o
   1  12   4     2022.30      246.15   1022.84 o
   2  12   4        5.54       16.65      9.23 o
   3  12   4      490.02      521.28     55.52 o
   4  12   4      232.58      241.10     66.26 o
   5  12   4        1.84        0.92     14.11 o
   6  12   4        0.05       26.07     30.37 o
  -6  13   4       88.24       82.82     38.04 o
  -5  13   4      767.82      849.08     94.78 o
  -4  13   4      374.87      367.79     75.77 o
  -3  13   4      313.60      273.45     39.21 o
  -2  13   4       91.57      100.09     17.93 o
  -1  13   4     3288.17     2975.54     98.73 o
   0  13   4      124.30      157.46     22.47 o
   1  13   4       32.07       27.74      9.33 o
   2  13   4     2013.43     1818.22     66.52 o
   3  13   4       72.12      111.11     20.66 o
   4  13   4        1.29       23.01     23.93 o
   5  13   4       25.06       53.07     34.36 o
  -5  14   4       69.20       70.24     34.66 o
  -4  14   4      283.90      342.02     73.62 o
  -3  14   4       18.85        4.68      5.33 o
  -2  14   4       92.06       68.76     14.99 o
  -1  14   4      907.98      905.61     71.33 o
   0  14   4       98.52       84.32     15.72 o
   1  14   4      438.32      438.26     49.67 o
   2  14   4       56.22       12.88     27.04 o
   3  14   4       10.19       12.72      7.00 o
   4  14   4      107.66      114.42     49.69 o
   5  14   4        8.55        7.98     12.88 o
  -5  15   4      114.95       94.48     41.72 o
  -4  15   4       56.28       77.91     38.96 o
  -3  15   4        4.67       15.95      9.27 o
  -2  15   4      620.34      609.35     62.09 o
  -1  15   4     1243.47     1090.07     81.33 o
   0  15   4        4.46       -1.53     15.03 o
   1  15   4      674.14      639.95     47.57 o
   2  15   4     2355.04     2230.75    111.42 o
   3  15   4      404.26      439.26     89.88 o
   4  15   4      191.81      179.14     63.50 o
  -4  16   4       87.45       89.26     44.48 o
  -3  16   4      753.93      637.26     66.50 o
  -2  16   4      244.79      247.10     40.35 o
  -1  16   4        1.33        1.55      6.74 o
   0  16   4       49.16       57.11     20.61 o
   1  16   4      239.03      193.21     34.95 o
   2  16   4        1.75        5.13     21.01 o
   3  16   4       19.66       24.54     23.62 o
  -3  17   4        7.66        6.34      6.44 o
  -2  17   4      776.80      757.66     74.65 o
  -1  17   4      359.31      309.72     45.91 o
   0  17   4      222.00      237.21     41.56 o
   1  17   4       78.96       98.35     26.85 o
   2  17   4      121.22      134.30     28.89 o
  -1  18   4      175.25      204.91     41.80 o
   0  18   4      194.26      204.86     40.00 o
   1  18   4       51.65       52.23     18.16 o
  -8   1   5       14.30       16.56      9.12 o
  -7   1   5     1280.92     1312.96     85.26 o
  -6   1   5     1716.98     1645.10     63.50 o
  -5   1   5      235.69      188.02     20.32 o
  -4   1   5      668.92      689.26     36.81 o
  -3   1   5     4546.42     4399.14     84.10 o
  -2   1   5     4361.68     4047.38    101.83 o
  -1   1   5     5983.12     6134.88    115.14 o
   0   1   5     7675.41     8025.25    222.88 o
   1   1   5       63.17       46.58      6.73 o
   2   1   5     1447.08     1538.82     34.77 o
   3   1   5        5.09       11.10      3.14 o
   4   1   5       11.98        8.95      3.50 o
   5   1   5      628.03      778.24     32.97 o
   6   1   5      898.97     1137.43     42.73 o
   7   1   5        2.05       32.26     17.94 o
  -8   2   5        9.17        5.30      7.28 o
  -7   2   5       69.82       84.39     21.16 o
  -6   2   5      640.13      617.65     44.73 o
  -5   2   5     1008.57      975.40     46.07 o
  -4   2   5      308.28      344.00     25.41 o
  -3   2   5     2070.42     1947.65     65.94 o
  -2   2   5     3840.10     3833.15    104.76 o
  -1   2   5    12419.36    13283.76    494.63 o
   0   2   5     1533.38     1522.49     36.78 o
   1   2   5     1422.94     1462.99     31.02 o
   2   2   5     1041.66      969.37     32.00 o
   3   2   5      473.88      409.83     18.10 o
   4   2   5     5787.49     6311.26     79.13 o
   5   2   5     1086.19     1192.06     38.24 o
   6   2   5      232.74      257.76     16.25 o
   7   2   5       20.98       83.69    125.77 o
  -8   3   5       18.15        1.39     10.40 o
  -7   3   5      177.23      167.05     29.98 o
  -6   3   5      734.44      659.39     57.78 o
  -5   3   5      165.56      151.19     21.42 o
  -4   3   5     5277.88     5325.54    117.88 o
  -3   3   5     2783.68     2597.51     93.64 o
  -2   3   5      326.71      254.45     27.20 o
  -1   3   5      564.42      597.36     39.36 o
   0   3   5      472.26      508.31     34.51 o
   1   3   5     2807.54     2651.98     78.06 o
   2   3   5     6354.75     6155.95    123.84 o
   3   3   5     1658.81     1534.61     73.03 o
   4   3   5       44.89       37.67      9.62 o
   5   3   5      652.41      724.33     24.10 o
   6   3   5      173.34      241.93     13.90 o
   7   3   5       44.30       66.53     21.48 o
  -8   4   5     1305.08     1308.92     87.26 o
  -7   4   5     1048.18     1083.27     77.16 o
  -6   4   5     1628.00     1624.17     89.57 o
  -5   4   5     1983.42     1739.39    129.14 o
  -4   4   5      974.54      865.74     50.00 o
  -3   4   5     2426.63     2255.15     71.46 o
  -2   4   5       25.44       16.67      8.55 o
  -1   4   5      806.52      722.28     44.46 o
   0   4   5     1814.07     1861.25     51.52 o
   1   4   5      650.23      608.77     23.30 o
   2   4   5      878.95      883.06     42.07 o
   3   4   5     1608.03     1672.21     76.99 o
   4   4   5      336.64      405.77     40.40 o
   5   4   5      511.18      563.89     51.72 o
   6   4   5      719.27      434.98    437.57 o
   7   4   5      782.67      520.24    536.19 o
  -8   5   5       21.53       33.74     31.29 o
  -7   5   5        8.97       11.07     14.26 o
  -6   5   5      337.29      298.19     30.52 o
  -5   5   5      515.85      507.14     32.06 o
  -4   5   5        0.02       -4.62      3.18 o
  -3   5   5     1340.51     1371.95     56.56 o
  -2   5   5       33.68       35.02      8.11 o
  -1   5   5       76.88      114.29     12.92 o
   0   5   5        0.65        6.49      6.26 o
   1   5   5     1647.31     1718.88     44.02 o
   2   5   5      177.08      219.46     21.83 o
   3   5   5       48.45       80.29     13.97 o
   4   5   5      114.81      114.58     39.36 o
   5   5   5      466.33      177.49    227.76 o
   6   5   5      223.96      124.58    111.35 o
   7   5   5       31.95       49.05     21.15 o
  -8   6   5     1136.27     1249.98    142.02 o
  -7   6   5      487.38      472.42     50.13 o
  -6   6   5      550.21      545.35     40.88 o
  -5   6   5      401.65      403.74     29.30 o
  -4   6   5     3004.29     2848.91     78.59 o
  -3   6   5      216.09      299.50     29.25 o
  -2   6   5     3614.70     4024.57     84.77 o
  -1   6   5     2564.37     2340.68     61.33 o
   0   6   5     4933.68     5026.17     94.02 o
   1   6   5      603.70      582.81     34.98 o
   2   6   5      127.90      105.35     11.50 o
   3   6   5     3154.32     3674.87    104.92 o
   4   6   5        7.08       22.48     12.53 o
   5   6   5        8.68       21.78     21.47 o
   6   6   5      782.74     1145.38    116.56 o
   7   6   5      576.46      746.92    100.00 o
  -7   7   5       17.69       15.57     19.79 o
  -6   7   5      318.99      308.91     30.53 o
  -5   7   5       42.06       47.99     12.18 o
  -4   7   5      280.86      250.28     26.43 o
  -3   7   5     2799.36     2623.37     66.72 o
  -2   7   5     5401.93     5223.00    114.08 o
  -1   7   5      619.46      651.45     57.93 o
   0   7   5     1426.80     1539.40     54.60 o
   1   7   5     2082.66     1901.56     66.74 o
   2   7   5     3399.60     3140.43    101.70 o
   3   7   5      889.43      983.96     54.10 o
   4   7   5      149.43      168.10     44.17 o
   5   7   5       33.25       50.31     20.86 o
   6   7   5      325.09      430.67     75.15 o
   7   7   5       29.76       88.04     38.04 o
  -7   8   5       48.16       31.90     21.17 o
  -6   8   5      363.31      360.77     28.00 o
  -5   8   5       46.44       53.59     13.25 o
  -4   8   5       95.31       93.02     16.48 o
  -3   8   5      534.61      538.80     40.44 o
  -2   8   5       33.46       14.67      6.11 o
  -1   8   5     6000.92     5686.98    120.33 o
   0   8   5     2157.63     2092.92     66.35 o
   1   8   5      300.62      284.64     21.65 o
   2   8   5      129.03      140.39     26.00 o
   3   8   5     2020.13     2238.91    103.07 o
   4   8   5     1119.88     1310.72    125.46 o
   5   8   5       81.72      138.03     44.48 o
   6   8   5       72.41       88.34     38.65 o
   7   8   5       14.40       45.09     28.53 o
  -7   9   5       86.50      101.23     45.09 o
  -6   9   5      950.01      915.10     80.59 o
  -5   9   5     1370.90     1377.09     65.28 o
  -4   9   5      133.32       83.23     28.90 o
  -3   9   5     1155.51     1036.88     67.92 o
  -2   9   5     2154.35     2026.04     66.88 o
  -1   9   5      743.61      761.87     45.48 o
   0   9   5       18.40       14.19      4.61 o
   1   9   5      400.37      337.26     22.54 o
   2   9   5     1530.04     1538.80     57.24 o
   3   9   5      255.48      247.54     54.60 o
   4   9   5      786.27      970.54    114.42 o
   5   9   5      536.31      694.16    100.92 o
   6   9   5      165.20      310.73     69.32 o
  -7  10   5       25.24       30.98     18.71 o
  -6  10   5       16.15       14.86      5.89 o
  -5  10   5      190.41      179.99     23.65 o
  -4  10   5        2.08       13.27      5.92 o
  -3  10   5        1.92        7.69      4.91 o
  -2  10   5      237.07      264.95     25.06 o
  -1  10   5       12.19        9.39      6.46 o
   0  10   5      104.84       43.42     33.65 o
   1  10   5      687.73      640.05     32.65 o
   2  10   5        3.90        8.79      6.04 o
   3  10   5       86.15      101.62     10.14 o
   4  10   5      559.12      511.04     86.81 o
   5  10   5       60.45       62.27     33.44 o
   6  10   5       58.52       33.74     28.83 o
  -6  11   5      172.84      142.28     27.97 o
  -5  11   5      790.41      706.64     48.27 o
  -4  11   5       21.04       25.63      8.82 o
  -3  11   5     1156.12     1081.86     60.15 o
  -2  11   5     1879.57     1885.27     97.80 o
  -1  11   5      484.34      485.33     32.94 o
   0  11   5      920.48      961.57     45.22 o
   1  11   5      820.65      777.53     41.71 o
   2  11   5      885.21      856.15     55.83 o
   3  11   5      168.30      161.59     19.53 o
   4  11   5      242.55      386.80     75.77 o
   5  11   5      543.52      675.14    105.83 o
   6  11   5      231.13      367.48     82.21 o
  -6  12   5        7.64        6.75     17.18 o
  -5  12   5      102.38      119.20     26.12 o
  -4  12   5      218.26      209.74     25.78 o
  -3  12   5      130.65      132.71     27.78 o
  -2  12   5      304.46      281.56     30.30 o
  -1  12   5     1081.73     1035.76     50.28 o
   0  12   5     1444.02     1347.22     78.45 o
   1  12   5      408.33      362.27     38.00 o
   2  12   5        2.97        0.65      7.32 o
   3  12   5     1794.57     1870.30     74.08 o
   4  12   5        8.81       27.91     22.39 o
   5  12   5      131.59      117.79     47.85 o
  -6  13   5       12.20       35.58     23.93 o
  -5  13   5      107.20       92.45     23.24 o
  -4  13   5       26.07        8.90     13.80 o
  -3  13   5      655.90      601.32     45.48 o
  -2  13   5     1318.85     1200.81     64.77 o
  -1  13   5      384.95      378.92     46.03 o
   0  13   5     3489.40     3287.49    101.75 o
   1  13   5     1201.29     1232.72     76.38 o
   2  13   5      567.14      523.64     35.48 o
   3  13   5      368.71      341.87     34.46 o
   4  13   5       11.79       13.19     23.01 o
   5  13   5      574.22      557.05    105.52 o
  -5  14   5      174.54      139.59     28.76 o
  -4  14   5      971.59      947.53    124.54 o
  -3  14   5      904.28      858.17     74.42 o
  -2  14   5       42.71       31.90     13.80 o
  -1  14   5     1436.63     1340.98     87.11 o
   0  14   5      444.58      358.48     34.79 o
   1  14   5       65.65       82.97     21.20 o
   2  14   5      283.32      264.43     36.36 o
   3  14   5      945.66     1017.73     80.83 o
   4  14   5      175.90      208.59     61.04 o
  -4  15   5       14.90        4.29     10.12 o
  -3  15   5       78.25       66.93     21.57 o
  -2  15   5        5.83        2.58      4.59 o
  -1  15   5      171.71      175.88     32.81 o
   0  15   5        0.07       -5.60      8.44 o
   1  15   5        3.84       10.81      7.26 o
   2  15   5      163.66      169.35     30.05 o
   3  15   5      212.40      199.38     61.66 o
   4  15   5        5.58       44.48     31.59 o
  -4  16   5      497.01      499.38     96.62 o
  -3  16   5     1162.50     1060.70     87.69 o
  -2  16   5       43.66       44.62     16.07 o
  -1  16   5     1156.14     1138.52     86.74 o
   0  16   5      618.05      643.24    101.84 o
   1  16   5       14.84       10.14      6.82 o
   2  16   5      498.01      475.22     52.98 o
   3  16   5      148.87      143.56     54.91 o
  -3  17   5      753.15      715.51     74.39 o
  -2  17   5      338.81      287.12     45.22 o
  -1  17   5        0.70        4.76      6.56 o
   0  17   5      561.13      524.53     63.11 o
   1  17   5      374.12      341.04     48.42 o
   2  17   5      506.17      606.43    109.81 o
  -1  18   5      346.44      354.12     54.19 o
   0  18   5      476.13      481.39     61.72 o
   1  18   5        1.30      -17.79     11.86 o
  -8   0   6       29.27       40.18     20.25 o
  -7   0   6      179.06      125.15     37.73 o
  -6   0   6     1606.99     1759.18    137.11 o
  -5   0   6     4610.02     4224.46    140.99 o
  -4   0   6     2075.47     1929.45     89.85 o
  -3   0   6      230.43      210.67     22.85 o
  -2   0   6    20660.26    20424.27    344.78 o
  -1   0   6      667.27      847.45     39.11 o
   0   0   6    28298.02    30867.24    528.83 o
   1   0   6     1055.63     1101.23     46.42 o
   2   0   6      218.24      228.37     20.93 o
   3   0   6     4222.56     4143.65    122.39 o
   4   0   6      400.16      508.79     35.50 o
   5   0   6       18.86        9.24      7.29 o
   6   0   6      222.65      171.72     23.23 o
   7   0   6      201.64        7.36     10.43 o
  -8   1   6        0.15       -1.27      4.85 o
  -7   1   6       89.37       69.53     19.24 o
  -6   1   6      472.52      438.87     38.78 o
  -5   1   6      708.06      654.70     39.41 o
  -4   1   6       40.68       42.69      9.51 o
  -3   1   6       54.32       61.64     10.15 o
  -2   1   6      831.11      807.57     26.21 o
  -1   1   6       10.96       29.19      8.38 o
   0   1   6     2258.78     2418.75     66.74 o
   1   1   6        2.79        9.62      3.86 o
   2   1   6     1628.59     1844.73     41.35 o
   3   1   6     1034.58     1119.38     34.03 o
   4   1   6     1145.49     1318.57     39.51 o
   5   1   6        5.39       12.20      5.74 o
   6   1   6       20.27       26.85      6.33 o
   7   1   6       61.62      478.40     89.72 o
  -8   2   6      186.42      198.07     35.23 o
  -7   2   6        2.29       -2.40      9.36 o
  -6   2   6      556.90      556.82     54.41 o
  -5   2   6     1542.16     1447.28     69.46 o
  -4   2   6      336.78      268.19     24.03 o
  -3   2   6      588.50      561.36     45.76 o
  -2   2   6     2109.48     1928.42     79.90 o
  -1   2   6      102.21      104.01     11.97 o
   0   2   6       17.30        8.53     10.29 o
   1   2   6        2.83        1.64      1.64 o
   2   2   6     1377.97     1355.95     42.08 o
   3   2   6     4200.46     4519.66     98.07 o
   4   2   6       95.94       60.65     12.33 o
   5   2   6      510.96      576.59     26.76 o
   6   2   6       34.99       63.08      9.73 o
   7   2   6      577.74      102.84    377.76 o
  -8   3   6      260.52      292.20     43.59 o
  -7   3   6      869.14      911.94     72.71 o
  -6   3   6      121.37      143.65     27.86 o
  -5   3   6       89.13       27.15     36.04 o
  -4   3   6       37.95       38.54     10.85 o
  -3   3   6     1708.16     1502.47     75.27 o
  -2   3   6       97.03       86.23     17.53 o
  -1   3   6       81.78       56.65     13.34 o
   0   3   6       93.70      105.92     12.40 o
   1   3   6     1367.55     1352.07     38.89 o
   2   3   6     7036.95     7313.73    167.69 o
   3   3   6      101.45      104.03      8.20 o
   4   3   6     3408.28     3840.37     78.27 o
   5   3   6       56.88       64.78     28.67 o
   6   3   6        1.25        9.13      8.45 o
   7   3   6      219.81      176.89    123.31 o
  -8   4   6      612.03      606.57     82.82 o
  -7   4   6        0.44       14.68      9.59 o
  -6   4   6       36.06       32.74     13.49 o
  -5   4   6        1.30        3.51      3.57 o
  -4   4   6       19.48       13.77      6.20 o
  -3   4   6      285.96      292.07     26.85 o
  -2   4   6      526.92      517.49     43.47 o
  -1   4   6      438.27      414.94     28.60 o
   0   4   6     7400.50     7945.06    154.31 o
   1   4   6     1853.23     2064.34     67.16 o
   2   4   6      593.49      598.04     24.16 o
   3   4   6      346.95      334.68     39.98 o
   4   4   6      614.07      597.25     56.24 o
   5   4   6       20.40       26.54     11.70 o
   6   4   6      555.50      291.75    361.34 o
   7   4   6       90.44       58.02     78.37 o
  -8   5   6      899.82      791.68     69.69 o
  -7   5   6      492.26      585.12     58.66 o
  -6   5   6        6.99        2.76      6.11 o
  -5   5   6     1167.26     1197.43     52.67 o
  -4   5   6     2874.48     2597.89     69.63 o
  -3   5   6     5301.96     4931.36    113.08 o
  -2   5   6     3151.90     3132.61    146.47 o
  -1   5   6      250.62      214.92     18.64 o
   0   5   6     5202.64     5037.94    108.15 o
   1   5   6     6796.15     7267.90    164.21 o
   2   5   6     1796.01     1836.88     34.95 o
   3   5   6        5.02        2.30      4.17 o
   4   5   6     1431.67     1798.83     89.99 o
   5   5   6        4.02       15.68     12.31 o
   6   5   6       96.06       20.49     40.80 o
   7   5   6       24.12       11.04     18.25 o
  -7   6   6      339.96      305.67     42.06 o
  -6   6   6       22.55       47.60     13.13 o
  -5   6   6       28.07       21.31      8.16 o
  -4   6   6      397.05      439.35     35.29 o
  -3   6   6        3.41        8.79      8.60 o
  -2   6   6      292.06      343.59     25.66 o
  -1   6   6     1306.78     1376.94     49.18 o
   0   6   6      115.11      172.99     23.07 o
   1   6   6        3.60       16.61      2.74 o
   2   6   6      330.45      319.34     19.60 o
   3   6   6      703.33      831.15     48.99 o
   4   6   6       53.87      103.07     34.36 o
   5   6   6      880.81     1058.88    108.59 o
   6   6   6       20.89      111.65     39.26 o
   7   6   6      258.54      383.43     70.86 o
  -7   7   6      559.24      609.87     58.54 o
  -6   7   6       89.98       85.75     15.27 o
  -5   7   6      102.24       98.09     17.62 o
  -4   7   6      781.60      690.20     45.59 o
  -3   7   6     2320.32     2028.96    123.62 o
  -2   7   6      647.53      650.02     41.36 o
  -1   7   6     1435.05     1400.17     58.90 o
   0   7   6     3700.47     3794.43    153.22 o
   1   7   6     1727.65     1659.14     51.87 o
   2   7   6      608.20      637.85     22.37 o
   3   7   6     1089.06     1164.67     60.02 o
   4   7   6     2101.42     2494.75    167.48 o
   5   7   6      315.97      508.28     78.22 o
   6   7   6      339.77      429.75     75.77 o
   7   7   6        6.15       11.66     18.71 o
  -7   8   6      110.54      102.49     23.65 o
  -6   8   6       27.99       30.54      7.28 o
  -5   8   6      660.64      623.95     45.04 o
  -4   8   6     1940.74     1893.79     76.81 o
  -3   8   6      447.97      459.21     38.31 o
  -2   8   6     2861.77     2947.78     91.22 o
  -1   8   6     2234.18     2197.70     66.41 o
   0   8   6       31.33       65.46     12.12 o
   1   8   6      297.77      310.79     29.10 o
   2   8   6      941.35      970.89     67.31 o
   3   8   6     2862.06     3013.15    182.21 o
   4   8   6      514.30      525.76     80.37 o
   5   8   6       23.19       55.83     30.06 o
   6   8   6      333.78      479.44     84.66 o
  -7   9   6      429.06      404.60     84.97 o
  -6   9   6       28.77       40.89     12.37 o
  -5   9   6        1.65       -0.69      5.04 o
  -4   9   6        5.11       -2.17     11.96 o
  -3   9   6      140.11      155.41     27.43 o
  -2   9   6       30.80       27.56      7.14 o
  -1   9   6      754.28      827.20     49.08 o
   0   9   6      205.92      200.18     22.48 o
   1   9   6       92.37       91.74     14.79 o
   2   9   6        6.49        7.82      2.57 o
   3   9   6      280.51      269.63     57.67 o
   4   9   6      719.01      816.25    105.21 o
   5   9   6      169.83      245.09     61.35 o
   6   9   6        1.49       13.19     21.17 o
  -7  10   6       25.27       28.83     18.10 o
  -6  10   6      237.96      255.29     29.81 o
  -5  10   6     1958.79     1786.88     78.92 o
  -4  10   6      816.88      762.26     63.96 o
  -3  10   6      507.87      441.04     37.83 o
  -2  10   6     3629.03     3516.21     93.92 o
  -1  10   6    10001.67     9909.73    174.98 o
   0  10   6      642.37      604.52     35.19 o
   1  10   6       77.92       90.91     18.10 o
   2  10   6     1364.57     1491.08    135.27 o
   3  10   6     2387.19     2370.37    118.54 o
   4  10   6       34.14       80.06     35.58 o
   5  10   6        1.07       -6.75      9.82 o
   6  10   6      115.50      142.02     47.85 o
  -6  11   6       11.00        0.85     13.80 o
  -5  11   6       59.19       74.61     21.50 o
  -4  11   6      624.37      491.86     90.12 o
  -3  11   6       22.88       17.70      7.19 o
  -2  11   6      111.34      119.23     20.84 o
  -1  11   6        0.88        1.87      3.68 o
   0  11   6      440.02      465.89     44.78 o
   1  11   6       24.45       17.55      5.71 o
   2  11   6       13.06        6.66      7.07 o
   3  11   6      594.41      604.26     39.34 o
   4  11   6      898.98     1216.85    137.42 o
   5  11   6      327.71      418.40     85.27 o
   6  11   6       47.97       40.80     29.75 o
  -6  12   6      161.33      179.45     58.89 o
  -5  12   6      334.13      256.51     38.96 o
  -4  12   6      243.47      206.13     55.52 o
  -3  12   6        6.18       26.98     12.14 o
  -2  12   6     1701.87     1564.59     73.77 o
  -1  12   6      391.06      391.16     36.19 o
   0  12   6       29.17       23.19     11.13 o
   1  12   6      588.65      602.47     48.80 o
   2  12   6     1418.83     1379.01     75.52 o
   3  12   6      308.56      302.84     20.82 o
   4  12   6       85.93      135.27     46.63 o
   5  12   6      316.33      400.61     85.89 o
  -5  13   6       12.85        5.33     11.66 o
  -4  13   6      225.87      189.26     53.68 o
  -3  13   6     1093.33      959.35     59.78 o
  -2  13   6       60.32       53.49     16.85 o
  -1  13   6        4.33        6.43      9.41 o
   0  13   6     1744.62     1613.65     72.62 o
   1  13   6      107.29       86.34     16.52 o
   2  13   6      653.40      658.37     54.28 o
   3  13   6      463.60      451.21     37.65 o
   4  13   6     1048.82     1228.51    149.69 o
   5  13   6      174.19      296.93     76.99 o
  -5  14   6       82.08       95.12     25.36 o
  -4  14   6       14.89       16.56     15.95 o
  -3  14   6       33.59       37.56     13.95 o
  -2  14   6      171.39      150.23     30.46 o
  -1  14   6      254.43      220.62     35.19 o
   0  14   6       56.86       47.51     12.52 o
   1  14   6      172.29      184.03     28.89 o
   2  14   6       27.91       27.15     12.86 o
   3  14   6       29.60       50.00     40.80 o
   4  14   6        3.77        7.36     11.96 o
  -4  15   6      940.31     1055.20    133.74 o
  -3  15   6     2222.65     2073.31    121.16 o
  -2  15   6      297.63      328.18     47.29 o
  -1  15   6      192.82      206.90     35.62 o
   0  15   6     1299.53     1294.59    104.91 o
   1  15   6     1149.10     1128.71     83.19 o
   2  15   6      448.90      467.70     49.54 o
   3  15   6        9.11       48.47     34.66 o
   4  15   6       83.49       86.50     42.33 o
  -4  16   6       21.23       38.96     30.67 o
  -3  16   6       36.04       24.24     13.33 o
  -2  16   6       74.40       59.78     20.77 o
  -1  16   6        0.32        0.30      6.32 o
   0  16   6      135.60      134.28     29.45 o
   1  16   6      263.39      248.64     39.98 o
   2  16   6      179.51      145.26     28.83 o
   3  16   6       28.04       50.31     32.21 o
  -2  17   6      164.36      178.27     36.83 o
  -1  17   6       22.32       24.83     15.24 o
   0  17   6      300.30      294.31     47.16 o
   1  17   6      469.87      435.03     55.99 o
   2  17   6        5.31       -9.51     20.55 o
  -8   1   7       49.91       47.40     19.19 o
  -7   1   7      814.30      816.07     71.00 o
  -6   1   7        2.11       13.52      8.32 o
  -5   1   7      532.43      498.30     35.74 o
  -4   1   7      694.82      569.41     32.40 o
  -3   1   7     2372.08     2303.60     97.03 o
  -2   1   7     5445.75     5353.45     76.64 o
  -1   1   7     7148.41     7340.67    173.30 o
   0   1   7    12511.67    13906.22    200.55 o
   1   1   7      414.10      602.92     30.97 o
   2   1   7     2946.82     2829.51     55.34 o
   3   1   7     1804.54     1915.77     46.49 o
   4   1   7     2709.76     3243.99     64.25 o
   5   1   7       96.34      196.92     16.52 o
   6   1   7       28.98       35.88      6.53 o
   7   1   7      201.05       -1.89     17.02 o
  -8   2   7       40.78       24.06     11.13 o
  -7   2   7      163.53      160.33     31.39 o
  -6   2   7     1468.19     1440.12     90.82 o
  -5   2   7      509.87      460.23     40.42 o
  -4   2   7      515.81      524.92     39.83 o
  -3   2   7      403.90      394.79     42.79 o
  -2   2   7     6108.61     5747.66    139.30 o
  -1   2   7      548.36      506.11     26.31 o
   0   2   7     1269.84     1464.99     61.88 o
   1   2   7      118.17      194.83     13.60 o
   2   2   7      141.15      146.64     15.00 o
   3   2   7        3.59       14.31      5.18 o
   4   2   7      472.94      530.21     24.44 o
   5   2   7     1275.95     1677.09     45.73 o
   6   2   7        2.88        3.26      2.42 o
   7   2   7        0.00        4.96      5.38 o
  -8   3   7      368.80      379.51     50.78 o
  -7   3   7      152.47      163.42     31.76 o
  -6   3   7       32.28        3.60     11.66 o
  -5   3   7     1218.41     1173.61     62.47 o
  -4   3   7     3981.98     3683.12    106.62 o
  -3   3   7     3112.21     3191.94    114.54 o
  -2   3   7        7.58       18.86      6.83 o
  -1   3   7      276.11      242.94     37.73 o
   0   3   7      172.79      161.20     19.26 o
   1   3   7      365.03      287.58     19.26 o
   2   3   7       21.69       19.87      4.17 o
   3   3   7       99.97       97.84      8.96 o
   4   3   7      230.08      286.83     15.06 o
   5   3   7       25.91       27.64      8.45 o
   6   3   7       11.60       18.34      9.34 o
   7   3   7      113.36      100.03     67.18 o
  -8   4   7       12.73       -8.38      7.96 o
  -7   4   7      207.33      210.24     36.28 o
  -6   4   7       63.20       54.71     17.33 o
  -5   4   7       56.14       77.58     15.81 o
  -4   4   7      188.79      207.24     21.82 o
  -3   4   7     1479.62     1366.99     61.25 o
  -2   4   7     5258.60     5211.63    140.38 o
  -1   4   7        4.85        1.11      1.44 o
   0   4   7      990.14     1062.97     55.24 o
   1   4   7     8915.90     9655.48    292.94 o
   2   4   7     2342.24     2622.38     56.36 o
   3   4   7     1267.10     1313.56     55.63 o
   4   4   7      897.53      931.91    116.25 o
   5   4   7     2314.78     2559.17    378.98 o
   6   4   7      339.28      256.51    187.73 o
   7   4   7       77.04       18.47     54.91 o
  -8   5   7      225.16      232.58     40.64 o
  -7   5   7        3.51        0.15      5.36 o
  -6   5   7       61.43       49.56     12.39 o
  -5   5   7      178.69      182.22     24.57 o
  -4   5   7      299.18      298.45     26.83 o
  -3   5   7       17.94        7.61      4.06 o
  -2   5   7      134.54      130.48     23.53 o
  -1   5   7      934.34     1072.74     49.34 o
   0   5   7       35.01       39.59      7.88 o
   1   5   7      397.77      479.67     25.26 o
   2   5   7      176.90      145.64     11.29 o
   3   5   7       65.39       67.83     23.56 o
   4   5   7      145.52      104.82     43.91 o
   5   5   7      357.85      200.51    190.64 o
   6   5   7       54.57       40.36     23.16 o
   7   5   7        9.59       32.68     19.02 o
  -7   6   7      179.05      242.12     37.68 o
  -6   6   7     1241.50     1273.96     58.28 o
  -5   6   7        4.65        8.63      8.23 o
  -4   6   7        7.68        3.83      5.80 o
  -3   6   7     2884.10     2678.26    110.30 o
  -2   6   7     1402.42     1421.58     76.57 o
  -1   6   7     4172.71     4465.29    107.27 o
   0   6   7     6414.65     6743.10    145.99 o
   1   6   7     3006.15     3083.75     64.36 o
   2   6   7     2298.12     2447.24     60.21 o
   3   6   7     1348.59     1644.84     70.83 o
   4   6   7       95.96      150.61     39.57 o
   5   6   7      477.34      700.60     89.26 o
   6   6   7      381.97      604.90     86.20 o
   7   6   7      100.11       80.06     32.21 o
  -7   7   7      259.61      271.29     40.27 o
  -6   7   7       24.31       21.78      6.22 o
  -5   7   7      563.21      491.52     41.26 o
  -4   7   7      793.99      791.27     50.88 o
  -3   7   7     3046.45     2976.45     99.85 o
  -2   7   7       75.84       91.90     15.78 o
  -1   7   7        6.00       -3.07      4.39 o
   0   7   7        8.70       15.58      5.43 o
   1   7   7     1083.68     1037.90     42.02 o
   2   7   7      184.58      194.07     12.97 o
   3   7   7       23.22       45.70     23.31 o
   4   7   7     1103.45     1175.75    115.34 o
   5   7   7      180.02      197.24     50.31 o
   6   7   7      269.14      353.06     68.40 o
  -7   8   7      600.17      560.77     75.92 o
  -6   8   7     1779.93     1723.22    105.83 o
  -5   8   7      647.33      601.89     46.34 o
  -4   8   7      218.39      214.84     26.24 o
  -3   8   7     2122.40     2225.79    104.65 o
  -2   8   7     2234.27     2272.80     73.26 o
  -1   8   7     2245.94     2141.87     68.18 o
   0   8   7        8.50       15.92      8.21 o
   1   8   7       50.95       38.31      8.60 o
   2   8   7      352.54      371.37     18.75 o
   3   8   7       48.12       48.77     22.39 o
   4   8   7       47.89       39.57     21.78 o
   5   8   7       18.76       10.43     10.12 o
   6   8   7        1.24       34.05     22.70 o
  -7   9   7      383.45      446.01     89.26 o
  -6   9   7       18.92       13.67     11.44 o
  -5   9   7     1005.42      992.33     60.45 o
  -4   9   7     1231.87     1150.29     79.59 o
  -3   9   7      336.65      339.81     42.38 o
  -2   9   7      220.67      197.09     22.43 o
  -1   9   7     3677.63     3832.02    108.62 o
   0   9   7     2861.15     3067.61     93.39 o
   1   9   7      320.58      282.65     21.59 o
   2   9   7       19.49       32.13      6.12 o
   3   9   7     2136.00     2450.58    174.54 o
   4   9   7     2321.20     2825.42    196.01 o
   5   9   7      294.74      457.36     81.59 o
   6   9   7        5.63       24.23     21.78 o
  -6  10   7       24.39       19.59     12.16 o
  -5  10   7      116.10      140.45     34.66 o
  -4  10   7      199.70      229.19     36.80 o
  -3  10   7       22.79       23.73     11.06 o
  -2  10   7       13.74        9.93      6.27 o
  -1  10   7      288.83      282.90     30.93 o
   0  10   7        0.07        3.27      5.81 o
   1  10   7      102.61       82.94     16.21 o
   2  10   7       27.22       12.22      4.28 o
   3  10   7      978.98     1052.13    119.32 o
   4  10   7        2.80       19.32     21.47 o
   5  10   7      313.32      386.80     78.53 o
   6  10   7        2.42       39.88     28.22 o
  -6  11   7        2.74       15.08     10.75 o
  -5  11   7      315.18      308.56     66.72 o
  -4  11   7     1219.45      425.48    506.13 o
  -3  11   7      169.58      152.76     29.33 o
  -2  11   7        0.57       -5.40      9.70 o
  -1  11   7     1965.22     1892.64     80.02 o
   0  11   7     4306.43     4577.57    142.65 o
   1  11   7       34.01       28.27     10.08 o
   2  11   7      244.77      248.17     29.94 o
   3  11   7     1949.44     2096.67    103.73 o
   4  11   7      131.88      184.05     54.60 o
   5  11   7       72.24       93.25     38.65 o
  -6  12   7      189.89      238.35     39.76 o
  -5  12   7      249.50      204.27     59.66 o
  -4  12   7      130.13      131.29     45.40 o
  -3  12   7       47.42       40.23     14.47 o
  -2  12   7     1621.26     1576.27     96.39 o
  -1  12   7      558.45      515.20     43.10 o
   0  12   7      694.68      694.36     58.41 o
   1  12   7      179.94      198.12     27.64 o
   2  12   7      350.91      401.48     30.43 o
   3  12   7      870.20      834.60     44.03 o
   4  12   7      154.16      243.86     65.34 o
   5  12   7       81.49      121.78     47.55 o
  -5  13   7      417.38      374.96     50.47 o
  -4  13   7      477.97      466.56     85.58 o
  -3  13   7      209.04      217.75     43.56 o
  -2  13   7       64.69       78.74     22.00 o
  -1  13   7       55.52       57.46     18.72 o
   0  13   7      408.24      412.42     36.86 o
   1  13   7       18.46        7.92     25.46 o
   2  13   7       12.96        4.79      9.36 o
   3  13   7       10.85       12.88     21.47 o
   4  13   7      124.99      145.70     51.84 o
   5  13   7       78.48      113.19     45.70 o
  -5  14   7       33.79       34.80     15.15 o
  -4  14   7      144.35      116.56     46.01 o
  -3  14   7      144.39      152.87     32.05 o
  -2  14   7      970.47      832.47     74.44 o
  -1  14   7       19.59       32.44     13.62 o
   0  14   7       72.79       73.38     16.00 o
   1  14   7     1277.61     1318.26     79.19 o
   2  14   7     1105.30     1172.73     75.62 o
   3  14   7      143.23      174.23     57.36 o
   4  14   7      124.78      144.17     51.84 o
  -4  15   7       11.96       14.72     17.79 o
  -3  15   7        2.60        2.20      2.49 o
  -2  15   7      185.53      228.28     40.93 o
  -1  15   7       23.48       14.32      8.57 o
   0  15   7       80.56       96.24     26.38 o
   1  15   7      204.88      182.82     57.36 o
   2  15   7       87.03       90.80     20.71 o
   3  15   7       14.40       10.12     15.64 o
  -3  16   7      256.31      242.11     43.54 o
  -2  16   7      328.41      310.13     46.96 o
  -1  16   7      163.45      157.58     33.09 o
   0  16   7       62.14       74.53     29.75 o
   1  16   7      705.68      757.86     70.93 o
   2  16   7      338.34      386.80     85.27 o
   3  16   7        3.57       11.66     19.63 o
  -2  17   7        6.07        8.92      6.27 o
  -1  17   7       61.13       31.76     15.32 o
   0  17   7      110.70      108.90     26.60 o
   1  17   7       42.19       67.85     22.85 o
  -8   0   8      141.26      129.14     42.02 o
  -7   0   8     1255.47     1171.46    124.23 o
  -6   0   8     2799.46     2760.39    184.35 o
  -5   0   8        2.56        8.21      6.68 o
  -4   0   8     1018.38      966.91     70.12 o
  -3   0   8     2087.69     1759.07     85.89 o
  -2   0   8    21048.28    22428.95    263.03 o
  -1   0   8     8228.47     8464.34    193.10 o
   0   0   8      142.63      203.02     27.30 o
   1   0   8    10043.25    10378.87    725.30 o
   2   0   8     3073.01     3725.28     96.71 o
   3   0   8      586.73      744.84     43.69 o
   4   0   8     1648.55     2027.84     75.26 o
   5   0   8     2558.36     3207.20     99.24 o
   6   0   8       67.47       50.87     29.29 o
   7   0   8       60.97       -3.07     16.56 o
  -8   1   8        2.83       -8.40     12.14 o
  -7   1   8       26.13       26.01     11.44 o
  -6   1   8      448.10      508.27     55.31 o
  -5   1   8      152.01      133.94     21.84 o
  -4   1   8        0.71        2.01      3.14 o
  -3   1   8      685.10      699.53     53.46 o
  -2   1   8     4739.71     4789.67    163.94 o
  -1   1   8      784.15      659.80     34.98 o
   0   1   8     4354.86     4882.02     94.24 o
   1   1   8       71.58       78.26     14.86 o
   2   1   8     1923.73     2292.41     62.81 o
   3   1   8     2342.98     2804.79     59.50 o
   4   1   8      539.61      578.30     27.98 o
   5   1   8      215.96      152.48     43.50 o
   6   1   8       19.05       32.24     10.76 o
   7   1   8       23.80       49.62     24.06 o
  -8   2   8        0.84       -4.13      9.82 o
  -7   2   8      121.76       31.44     51.22 o
  -6   2   8     1175.55     1158.87     83.60 o
  -5   2   8       88.00      102.00     24.40 o
  -4   2   8     2035.13     1950.25     79.92 o
  -3   2   8     4828.85     4725.63    145.70 o
  -2   2   8     4809.99     4943.61    134.48 o
  -1   2   8     3815.73     4056.48    113.65 o
   0   2   8     5143.16     5712.76    126.21 o
   1   2   8     6352.24     6940.95     87.28 o
   2   2   8       11.60       37.86      8.07 o
   3   2   8       88.54       88.72     12.88 o
   4   2   8      164.32      190.29     29.98 o
   5   2   8      434.83      565.51     27.29 o
   6   2   8      264.07      293.59    123.46 o
   7   2   8        2.46       63.07     29.11 o
  -8   3   8       65.56       50.96     19.02 o
  -7   3   8        0.97        2.64     15.64 o
  -6   3   8      783.59      778.24     69.30 o
  -5   3   8      785.62      749.82     52.51 o
  -4   3   8      375.08      355.88     34.58 o
  -3   3   8       81.64       70.98     19.00 o
  -2   3   8     5493.79     5696.24    226.68 o
  -1   3   8     7970.35     8366.91    163.07 o
   0   3   8     3675.77     3999.99     76.51 o
   1   3   8     1730.24     1962.46     60.03 o
   2   3   8     3979.95     4561.55     79.54 o
   3   3   8     2273.03     2640.15     62.07 o
   4   3   8     1851.82     1922.47     60.49 o
   5   3   8      168.29      245.44     22.24 o
   6   3   8      258.33      280.00    101.53 o
   7   3   8      121.17       83.69     37.27 o
  -8   4   8        0.57       -5.78      4.41 o
  -7   4   8       10.44        5.08      9.97 o
  -6   4   8       67.42       52.70     20.86 o
  -5   4   8      787.42      809.21     67.28 o
  -4   4   8     1637.64     1594.87     63.35 o
  -3   4   8     3312.22     3373.00    100.68 o
  -2   4   8     1145.79     1277.44     73.60 o
  -1   4   8       99.71      108.67     16.11 o
   0   4   8     2764.67     2797.93     76.55 o
   1   4   8      113.33      107.17     12.79 o
   2   4   8      610.37      708.10     24.55 o
   3   4   8      272.66      330.68     25.59 o
   4   4   8       46.45       39.16      7.60 o
   5   4   8      209.41      216.00     21.10 o
   6   4   8       42.99       53.70     50.00 o
   7   4   8        1.15       -0.13      9.95 o
  -7   5   8      101.57       91.45     25.05 o
  -6   5   8       32.15       21.30     12.77 o
  -5   5   8     1914.53     1940.78     83.49 o
  -4   5   8     1143.27     1076.12     60.11 o
  -3   5   8     3253.77     3425.78    103.37 o
  -2   5   8     1173.56     1101.42     68.53 o
  -1   5   8     3868.78     3925.63    125.59 o
   0   5   8       53.37       60.33     10.89 o
   1   5   8      332.52      297.45     21.14 o
   2   5   8     3284.02     3941.57     75.21 o
   3   5   8      271.34      330.68     20.30 o
   4   5   8        7.40       22.39     10.74 o
   5   5   8     1366.06     1112.83    967.47 o
   6   5   8      330.40      140.40    299.54 o
   7   5   8      327.67       97.80    186.65 o
  -7   6   8       26.22        8.22     12.58 o
  -6   6   8       32.26       50.23     13.46 o
  -5   6   8     2244.31     2251.45     91.49 o
  -4   6   8        2.16        1.06      5.99 o
  -3   6   8      309.22      332.39     40.18 o
  -2   6   8     1373.14     1377.20     80.03 o
  -1   6   8       22.87       14.17      6.00 o
   0   6   8     1041.71     1197.71     52.13 o
   1   6   8     3919.33     4126.22    101.48 o
   2   6   8      738.13      814.99     35.32 o
   3   6   8       72.32       52.13     15.55 o
   4   6   8       31.01       24.85     13.50 o
   5   6   8      786.99      916.25    104.91 o
   6   6   8       34.32       37.42     19.63 o
  -7   7   8        6.33        2.48     13.34 o
  -6   7   8        1.96        7.62      9.09 o
  -5   7   8     1958.59     1907.12     84.93 o
  -4   7   8      970.82      922.80     57.03 o
  -3   7   8       50.36       46.58     12.85 o
  -2   7   8     4247.56     4112.81     98.06 o
  -1   7   8     2189.99     1994.55     65.15 o
   0   7   8      305.42      286.83     25.75 o
   1   7   8      124.24      197.57     17.86 o
   2   7   8     1320.66     1455.15     47.42 o
   3   7   8      929.43     1263.79    119.32 o
   4   7   8        4.18        4.60      4.91 o
   5   7   8      143.66      228.83     52.76 o
   6   7   8       33.11       51.84     21.78 o
  -7   8   8      504.39      436.11     64.72 o
  -6   8   8      237.21      259.74     41.56 o
  -5   8   8        1.23       13.39     13.34 o
  -4   8   8      511.55      506.62     43.27 o
  -3   8   8     1868.89     1854.57     98.21 o
  -2   8   8      253.86      256.07     28.44 o
  -1   8   8        7.58        3.15      5.02 o
   0   8   8      950.53      989.46     63.02 o
   1   8   8     2755.26     3000.94     78.14 o
   2   8   8     1004.34     1065.75     38.05 o
   3   8   8        1.17       -4.29      5.21 o
   4   8   8     1077.92     1366.55    134.97 o
   5   8   8      259.93      448.15     80.06 o
   6   8   8       15.10       46.32     31.29 o
  -7   9   8        0.78      -22.39     25.77 o
  -6   9   8        0.32        6.01      9.53 o
  -5   9   8      522.21      465.61     54.39 o
  -4   9   8      705.80      726.68    100.31 o
  -3   9   8     1758.72     1806.13    100.12 o
  -2   9   8     1477.66     1454.78     70.78 o
  -1   9   8      409.57      369.81     34.49 o
   0   9   8        0.59        1.83      4.21 o
   1   9   8       61.01       47.79     10.97 o
   2   9   8       32.37       19.90      5.99 o
   3   9   8       87.01       93.86     35.28 o
   4   9   8       10.65       24.54     21.47 o
   5   9   8       37.43       66.26     34.05 o
   6   9   8       15.92       42.33     27.91 o
  -6  10   8     1521.88     1449.67     99.81 o
  -5  10   8      380.34      397.26     56.90 o
  -4  10   8      493.75      494.17     81.90 o
  -3  10   8      687.93      612.26     87.42 o
  -2  10   8      505.10      522.65     53.47 o
  -1  10   8       22.08       31.14     13.34 o
   0  10   8     1063.67     1167.81     72.75 o
   1  10   8      146.05      194.45     26.94 o
   2  10   8       35.10       37.61      7.55 o
   3  10   8      448.93      543.55     88.96 o
   4  10   8     1453.34     1968.69    174.54 o
   5  10   8       11.36       29.14     25.46 o
   6  10   8        6.82       30.67     26.99 o
  -6  11   8       91.75       90.63     24.29 o
  -5  11   8        9.78       31.56     15.49 o
  -4  11   8       93.85       80.37     39.57 o
  -3  11   8       97.03       97.54     35.28 o
  -2  11   8      286.72      259.94     37.96 o
  -1  11   8     1230.48     1250.55     81.22 o
   0  11   8      587.87      635.76     54.07 o
   1  11   8      178.25      135.10     18.15 o
   2  11   8      162.51      203.58     18.63 o
   3  11   8      683.73      723.64     46.17 o
   4  11   8      276.18      307.05     70.55 o
   5  11   8      185.19      245.70     65.34 o
  -6  12   8       50.28       42.58     15.98 o
  -5  12   8        1.02       -6.35      9.13 o
  -4  12   8      899.27      783.73    110.43 o
  -3  12   8      648.80      610.20     63.02 o
  -2  12   8      249.35      296.52     42.77 o
  -1  12   8      215.95      222.73     34.82 o
   0  12   8      330.09      337.31     40.87 o
   1  12   8      778.33      805.17     58.35 o
   2  12   8      133.74      171.40     17.56 o
   3  12   8        4.06        6.84      4.19 o
   4  12   8      162.54      211.35     62.58 o
   5  12   8       33.65       30.06     24.85 o
  -5  13   8      349.79      349.43     51.00 o
  -4  13   8      134.09      126.38     45.70 o
  -3  13   8       18.07        7.65     13.96 o
  -2  13   8      220.78      218.69     36.97 o
  -1  13   8      300.57      325.42     43.70 o
   0  13   8      167.99      193.78     32.05 o
   1  13   8      116.33      105.96     29.75 o
   2  13   8      315.84      320.06     37.73 o
   3  13   8      763.93      900.29    127.30 o
   4  13   8        3.75       -1.23     11.96 o
  -5  14   8       10.60        6.26      9.36 o
  -4  14   8      550.64      519.01     92.94 o
  -3  14   8      116.85      106.75     26.14 o
  -2  14   8        0.30       -8.28     10.55 o
  -1  14   8      187.72      204.50     35.47 o
   0  14   8       90.62       99.24     22.69 o
   1  14   8      867.98      760.04     69.94 o
   2  14   8      148.59      184.49     29.68 o
   3  14   8       14.83        4.60     11.66 o
   4  14   8       21.38        8.59      3.99 o
  -4  15   8      188.61      169.63     52.15 o
  -3  15   8        2.40        5.15     11.81 o
  -2  15   8       32.25       13.18      5.72 o
  -1  15   8       13.66        9.84     13.96 o
   0  15   8       90.62      111.22     25.65 o
   1  15   8       10.62       17.78     10.12 o
   2  15   8       80.52       65.34     34.36 o
   3  15   8      476.62      579.44    109.20 o
  -3  16   8        0.63        9.09      9.28 o
  -2  16   8       49.42       28.59      6.64 o
  -1  16   8       33.11       20.47     11.84 o
   0  16   8       45.97       59.36     19.86 o
   1  16   8       31.99       92.02     45.09 o
   2  16   8      103.68       79.75     40.49 o
  -2  17   8      242.52      228.93     42.00 o
  -1  17   8      635.17      612.73     66.63 o
   0  17   8      216.99      199.68     36.92 o
   1  17   8       38.72       35.36     16.40 o
  -8   1   9        3.82        0.61      9.80 o
  -7   1   9       13.56        0.66      5.67 o
  -6   1   9     3706.39     3515.54    192.02 o
  -5   1   9     2901.37     2803.82    130.13 o
  -4   1   9        3.43        4.43      4.76 o
  -3   1   9      498.68      314.99     57.20 o
  -2   1   9    13622.51    13929.36    232.18 o
  -1   1   9    16191.60    18068.25    255.49 o
   0   1   9     1481.79     1771.70     45.87 o
   1   1   9     4822.24     5953.81    186.41 o
   2   1   9     2705.35     2900.51     75.02 o
   3   1   9       85.22       42.47     33.88 o
   4   1   9       42.85       13.65      9.51 o
   5   1   9      186.45      183.21     57.97 o
   6   1   9      145.50      254.75     39.76 o
   7   1   9       33.56      170.16     43.70 o
  -8   2   9       37.48       48.79     19.13 o
  -7   2   9       68.00       54.72     16.55 o
  -6   2   9     1377.70     1314.14     93.80 o
  -5   2   9      552.25      553.79     47.20 o
  -4   2   9      129.42      142.14     22.16 o
  -3   2   9      249.75      230.58     34.17 o
  -2   2   9      584.41      632.92     51.07 o
  -1   2   9     1389.45     1287.29     46.25 o
   0   2   9     2718.03     1252.58    896.12 o
   1   2   9     2528.03     1474.74    655.73 o
   2   2   9     3367.24     4010.25     83.31 o
   3   2   9     2070.19     2630.84     59.38 o
   4   2   9     1098.50     1388.53     55.62 o
   5   2   9       86.80       52.84     35.84 o
   6   2   9      521.59      598.52    275.46 o
   7   2   9       38.65       34.84     22.62 o
  -8   3   9      325.50      306.22     49.24 o
  -7   3   9      300.99      243.63     40.85 o
  -6   3   9      217.27      221.39     39.69 o
  -5   3   9     1202.75     1207.37     84.54 o
  -4   3   9       93.93      110.34     20.30 o
  -3   3   9      693.96      920.02     54.54 o
  -2   3   9      414.76      421.34     44.09 o
  -1   3   9      210.72       13.27     14.88 o
   0   3   9     1381.24     1568.61     58.11 o
   1   3   9     3063.02     3336.72     64.29 o
   2   3   9      666.52      678.23     30.24 o
   3   3   9       15.86       34.85      7.37 o
   4   3   9       28.47       20.26      4.86 o
   5   3   9      623.48      675.50     40.21 o
   6   3   9     1086.30      776.70    760.73 o
   7   3   9       90.04        8.67     18.56 o
  -7   4   9      324.48      313.36     46.17 o
  -6   4   9      332.29      352.79     47.57 o
  -5   4   9     1984.10     1933.59    107.43 o
  -4   4   9     3912.05     3839.17    117.25 o
  -3   4   9     3704.18     3474.25    107.38 o
  -2   4   9     1379.80     1518.57     46.23 o
  -1   4   9     3302.33     1330.57   1543.54 o
   0   4   9     6541.43     7431.04    153.10 o
   1   4   9     3689.44     4288.38    132.19 o
   2   4   9        0.44        2.19      1.44 o
   3   4   9      565.08      785.46     41.04 o
   4   4   9      560.51      675.87     34.53 o
   5   4   9        8.19        5.19      6.93 o
   6   4   9      193.97       43.78    131.75 o
   7   4   9       17.47       15.21     20.55 o
  -7   5   9        3.83      -14.46     11.58 o
  -6   5   9        6.29        0.48      2.85 o
  -5   5   9       54.82       42.02     11.04 o
  -4   5   9        0.62        0.07      5.73 o
  -3   5   9      887.46      963.84     57.20 o
  -2   5   9      173.26      103.77     26.44 o
  -1   5   9      142.78      120.42     18.05 o
   0   5   9      443.20      541.83     31.96 o
   1   5   9       48.95       29.39     12.53 o
   2   5   9      597.18      718.54     34.60 o
   3   5   9       10.20       21.89      5.64 o
   4   5   9        0.41      -16.26     16.26 o
   5   5   9      154.13       55.30     52.76 o
   6   5   9        0.43       -7.18     16.19 o
  -7   6   9      544.54      512.19     71.16 o
  -6   6   9      116.67      125.82     23.74 o
  -5   6   9     1967.19     2005.68    111.59 o
  -4   6   9     1874.61     1732.15     80.16 o
  -3   6   9     1306.33     1151.22     64.07 o
  -2   6   9      133.76      139.07     25.90 o
  -1   6   9     1505.49     1366.78     62.41 o
   0   6   9    10629.38    11990.99    219.56 o
   1   6   9      242.60      315.74     21.41 o
   2   6   9        6.03        4.17      2.34 o
   3   6   9     1532.99     1628.01     63.18 o
   4   6   9      156.17      212.88     46.01 o
   5   6   9      209.11      231.90     52.15 o
   6   6   9        8.96       32.82     19.02 o
  -7   7   9       42.95       45.92     16.07 o
  -6   7   9      157.51      123.04     28.51 o
  -5   7   9      947.28     1000.48     80.05 o
  -4   7   9      744.26      818.29     55.62 o
  -3   7   9       67.05       59.43     17.78 o
  -2   7   9       19.86       20.41      9.34 o
  -1   7   9      340.20      420.40     36.52 o
   0   7   9      334.73      309.14     36.34 o
   1   7   9      832.33     1040.70     39.26 o
   2   7   9     1313.99     1557.38     65.02 o
   3   7   9      135.29      142.33     40.18 o
   4   7   9        1.16       -3.07     14.42 o
   5   7   9     1123.78     1494.77    140.80 o
   6   7   9      294.79      573.31     90.49 o
  -7   8   9      158.00      169.16     35.17 o
  -6   8   9       90.80       69.11     24.17 o
  -5   8   9        4.75       12.50      8.68 o
  -4   8   9      227.99      206.45     34.69 o
  -3   8   9       45.44       48.71     17.79 o
  -2   8   9      624.11      713.85     42.98 o
  -1   8   9     1247.95     1144.07     61.97 o
   0   8   9     1805.30     1754.92     61.74 o
   1   8   9     1527.72     1635.88     59.93 o
   2   8   9      974.43     1089.24     53.47 o
   3   8   9     1133.29     1429.43    135.27 o
   4   8   9      429.48      577.91     88.04 o
   5   8   9      338.38      383.12     73.31 o
   6   8   9       70.78       77.30     32.51 o
  -7   9   9      168.00      158.76     28.30 o
  -6   9   9     1572.77     1547.88    104.71 o
  -5   9   9      519.17      551.59     60.36 o
  -4   9   9      654.87      740.17    102.76 o
  -3   9   9     1221.13     1268.08    124.54 o
  -2   9   9     1905.87     1777.23     99.09 o
  -1   9   9     3013.88     3132.09    100.10 o
   0   9   9        2.04        0.97      9.20 o
   1   9   9      929.26     1079.18     64.97 o
   2   9   9     1008.96     1091.68     41.81 o
   3   9   9        2.99      -29.14     20.55 o
   4   9   9        1.23        3.37      9.20 o
   5   9   9      272.49      423.92     80.98 o
   6   9   9      177.62      298.46     69.02 o
  -6  10   9        0.45        5.25      8.22 o
  -5  10   9        5.55        2.75      4.33 o
  -4  10   9      104.26      116.26     40.80 o
  -3  10   9      157.80      138.34     43.56 o
  -2  10   9      119.70      109.81     24.68 o
  -1  10   9       82.04       50.55     12.68 o
   0  10   9      104.56      118.94     23.58 o
   1  10   9      125.64      149.08     24.10 o
   2  10   9       29.36       16.09      5.04 o
   3  10   9      345.67      485.58     84.66 o
   4  10   9      160.63      196.01     52.76 o
   5  10   9      127.59      154.91     50.00 o
  -6  11   9      700.93      717.86     73.04 o
  -5  11   9       52.73       30.67     12.86 o
  -4  11   9        1.82        2.76     11.66 o
  -3  11   9      829.41      830.36    106.44 o
  -2  11   9     1747.15     1742.77    104.22 o
  -1  11   9      873.31      884.55     70.23 o
   0  11   9      110.85       82.86     15.97 o
   1  11   9     1175.43     1235.13     56.58 o
   2  11   9       90.30      120.21     19.58 o
   3  11   9      162.81      206.16     16.66 o
   4  11   9        4.66       -3.07     16.56 o
   5  11   9       26.90       58.59     32.82 o
  -5  12   9        2.03       -1.17     11.96 o
  -4  12   9      189.38      193.56     54.29 o
  -3  12   9      540.45      564.41     90.49 o
  -2  12   9        0.25       -6.68     12.88 o
  -1  12   9      421.94      476.29     53.40 o
   0  12   9       55.23       70.08     15.11 o
   1  12   9       60.68       45.67     22.09 o
   2  12   9      241.73      286.97     24.76 o
   3  12   9     1100.26     1373.91    152.76 o
   4  12   9      466.89      538.95     99.69 o
   5  12   9        0.70        0.31      8.28 o
  -5  13   9        6.09        6.03     10.06 o
  -4  13   9       89.09       94.78     40.49 o
  -3  13   9        1.50       -0.76      8.11 o
  -2  13   9        4.28        9.80      9.82 o
  -1  13   9       52.87       56.11     18.15 o
   0  13   9      268.92      218.38     37.88 o
   1  13   9      553.20      576.61     51.02 o
   2  13   9      152.92      255.82     66.87 o
   3  13   9       26.94       15.34     11.04 o
   4  13   9        0.26       -1.23      3.37 o
  -4  14   9      472.49      456.13     89.26 o
  -3  14   9       63.63       42.67     18.10 o
  -2  14   9      321.75      293.12     45.30 o
  -1  14   9      366.08      356.46     47.72 o
   0  14   9      382.58      429.19     49.59 o
   1  14   9      629.84      617.82     53.89 o
   2  14   9        1.71       16.74     16.10 o
   3  14   9       45.45       46.93     28.53 o
  -4  15   9        2.25       16.56     23.93 o
  -3  15   9       35.06       28.70     12.49 o
  -2  15   9        0.90        0.21      9.20 o
  -1  15   9        6.42       11.38      9.13 o
   0  15   9      123.66      112.21     25.80 o
   1  15   9        3.73        8.24      6.15 o
   2  15   9       86.10       89.88     42.33 o
   3  15   9       64.42       57.36     36.81 o
  -3  16   9      477.60      465.14     61.79 o
  -2  16   9       23.62        8.21      7.89 o
  -1  16   9      325.33      272.36     44.27 o
   0  16   9      400.48      392.03     49.82 o
   1  16   9      190.27      271.78     75.46 o
   2  16   9        1.24        4.91     11.04 o
  -1  17   9        0.71       17.79     13.47 o
   0  17   9      103.77       81.49     29.75 o
  -8   0  10      501.29      473.31     87.73 o
  -7   0  10        1.17      -17.79     23.31 o
  -6   0  10      241.20      211.65     57.67 o
  -5   0  10      858.26      647.54     96.62 o
  -4   0  10     3769.83     3981.98    146.89 o
  -3   0  10      270.30      314.72     55.21 o
  -2   0  10    11480.48    12180.68    327.14 o
  -1   0  10    25714.52    27944.82    730.51 o
   0   0  10     1483.10     1942.87     81.55 o
   1   0  10      266.54      211.17     39.11 o
   2   0  10     2659.65     1311.41   1612.40 o
   3   0  10     3257.86     3534.57     85.16 o
   4   0  10     1294.88     1791.62    108.13 o
   5   0  10      317.77      308.32     32.67 o
   6   0  10      374.86      263.77    295.70 o
  -8   1  10       26.99       23.68      4.59 o
  -7   1  10       85.20       88.44     26.14 o
  -6   1  10      746.87      741.41     72.23 o
  -5   1  10      835.11      812.58     79.29 o
  -4   1  10       78.18      105.00     27.61 o
  -3   1  10     1380.71     1362.39     81.33 o
  -2   1  10      283.88      227.48     22.20 o
  -1   1  10      301.05      343.04     27.25 o
   0   1  10      708.92      851.07     42.25 o
   1   1  10      181.56       35.59     39.91 o
   2   1  10      276.17       44.17     77.08 o
   3   1  10      158.38       66.87     59.39 o
   4   1  10      165.47      139.55     51.90 o
   5   1  10        6.08        2.93      5.12 o
   6   1  10      177.71      268.65     40.18 o
  -7   2  10      116.28       82.02     24.54 o
  -6   2  10        2.49        3.86      3.43 o
  -5   2  10     1896.00     1804.73     87.74 o
  -4   2  10     3667.70     3750.97    146.35 o
  -3   2  10      141.32       80.92     21.65 o
  -2   2  10     1120.14     1200.25     72.99 o
  -1   2  10     5234.24     5688.75    134.68 o
   0   2  10      345.67      286.02     41.25 o
   1   2  10        9.81        5.09      2.40 o
   2   2  10      801.29      714.41    131.37 o
   3   2  10      418.48      481.83     31.65 o
   4   2  10      462.03      304.50    191.08 o
   5   2  10      317.66      134.80    102.84 o
   6   2  10      664.00       15.81     16.87 o
  -7   3  10       95.21       94.97     26.14 o
  -6   3  10     1451.90     1322.95     98.16 o
  -5   3  10     1157.20     1161.12     85.78 o
  -4   3  10      831.38      843.28     70.23 o
  -3   3  10     2763.35     2821.98     99.09 o
  -2   3  10     1677.96     1479.12    117.48 o
  -1   3  10      182.27      182.14     16.93 o
   0   3  10     1409.57     1465.42     58.97 o
   1   3  10     1159.61     1456.30     49.28 o
   2   3  10      283.04      307.40     21.94 o
   3   3  10        7.53       21.16      5.22 o
   4   3  10     1426.85     1647.19     45.74 o
   5   3  10      679.49      788.01     30.00 o
   6   3  10      312.87      316.21     64.11 o
  -7   4  10       94.16       86.34     25.35 o
  -6   4  10      308.11      246.71     33.25 o
  -5   4  10      246.24      253.15     40.76 o
  -4   4  10     1168.82     1188.78     67.89 o
  -3   4  10      832.16      808.87     46.95 o
  -2   4  10      153.24      139.57     38.34 o
  -1   4  10      270.09       19.19    141.56 o
   0   4  10     1001.05      996.53     49.93 o
   1   4  10       53.20       58.00     11.32 o
   2   4  10       74.01       71.82     10.32 o
   3   4  10      177.99      189.55     14.25 o
   4   4  10       56.24       30.69     21.90 o
   5   4  10      308.25      282.75    217.48 o
   6   4  10       47.60       54.16     40.64 o
  -7   5  10      193.17      187.96     37.20 o
  -6   5  10       21.79       12.11     10.20 o
  -5   5  10      245.62      260.31     40.53 o
  -4   5  10     1203.07     1174.81     83.36 o
  -3   5  10     2382.22     2334.30     80.27 o
  -2   5  10     3525.37     3479.94     91.12 o
  -1   5  10       92.46       45.40     20.55 o
   0   5  10     5989.78     6171.83    165.04 o
   1   5  10     7226.48     8783.66    162.52 o
   2   5  10     3104.52     3909.17     95.07 o
   3   5  10      220.90      242.13     24.08 o
   4   5  10     1109.38     1264.76    186.19 o
   5   5  10     1026.77     1644.46    137.73 o
   6   5  10       37.48       50.69     20.83 o
  -7   6  10        6.66       -8.16     14.42 o
  -6   6  10       75.00       62.18     18.90 o
  -5   6  10     1133.91     1127.83     85.69 o
  -4   6  10      627.83      641.59     62.76 o
  -3   6  10       50.36       53.48     17.45 o
  -2   6  10      181.70      244.38     28.34 o
  -1   6  10       23.24       22.32     12.84 o
   0   6  10       59.83       32.72     16.78 o
   1   6  10        4.26        8.70      4.03 o
   2   6  10      200.76      219.31     20.43 o
   3   6  10       57.73       72.20      9.13 o
   4   6  10       10.12        7.67     17.18 o
   5   6  10      101.47      119.94     41.72 o
   6   6  10      223.25      358.89     69.02 o
  -7   7  10      817.97      704.28     74.69 o
  -6   7  10        8.82        3.68      6.35 o
  -5   7  10      374.37      341.60     47.67 o
  -4   7  10      668.89      741.08     69.79 o
  -3   7  10     1073.94     1113.18    114.11 o
  -2   7  10     4431.16     4705.53    128.23 o
  -1   7  10      117.15      149.28     23.03 o
   0   7  10     1575.32     1577.30     59.14 o
   1   7  10     1253.55     1578.40     61.02 o
   2   7  10      279.63      365.63     34.88 o
   3   7  10      148.78      207.94     20.24 o
   4   7  10      703.19     1065.32    116.87 o
   5   7  10       73.93      125.77     42.33 o
   6   7  10        1.05      -15.34     22.39 o
  -7   8  10        3.00        1.57      6.81 o
  -6   8  10      162.45      152.24     34.62 o
  -5   8  10      673.66      693.17     68.94 o
  -4   8  10     1517.51     1484.08     97.55 o
  -3   8  10        7.92       -5.83     10.43 o
  -2   8  10      390.15      383.74     64.72 o
  -1   8  10     1899.98     1962.88     80.50 o
   0   8  10     1265.69     1418.02     81.07 o
   1   8  10      510.51      469.65     71.64 o
   2   8  10      106.55      137.26     20.65 o
   3   8  10      759.60     1013.48    115.03 o
   4   8  10      139.75      236.19     57.97 o
   5   8  10       60.28       64.42     26.38 o
   6   8  10      111.47      165.03     49.39 o
  -6   9  10      218.15      254.99     43.40 o
  -5   9  10        0.37        1.41      8.28 o
  -4   9  10       59.35       43.28     14.63 o
  -3   9  10      210.00      209.20     49.08 o
  -2   9  10      155.44      136.19     27.76 o
  -1   9  10       51.73       48.72     11.93 o
   0   9  10      146.43      149.29     26.31 o
   1   9  10      427.13      430.36     41.39 o
   2   9  10        1.78       12.05     17.94 o
   3   9  10      333.97      378.83     74.23 o
   4   9  10      108.26      123.00     44.17 o
   5   9  10       82.25       82.21     31.90 o
  -6  10  10      479.88      468.55     62.77 o
  -5  10  10      377.28      398.72     55.98 o
  -4  10  10      147.85      156.44     50.61 o
  -3  10  10      361.94      329.44     65.64 o
  -2  10  10     1346.17     1269.81     88.20 o
  -1  10  10     2820.86     2898.44    102.11 o
   0  10  10      672.56      782.99     62.64 o
   1  10  10      434.00      472.82     35.32 o
   2  10  10     1298.98     1580.23     54.00 o
   3  10  10      982.29      910.68    231.13 o
   4  10  10      749.01     1085.57    135.27 o
   5  10  10      110.47       85.89     38.65 o
  -6  11  10       63.44       55.96     22.55 o
  -5  11  10       60.18       66.26     21.04 o
  -4  11  10      285.66      311.96     67.79 o
  -3  11  10        1.38       -2.45     15.34 o
  -2  11  10       83.09       66.64     18.40 o
  -1  11  10     1327.54     1319.00     88.45 o
   0  11  10       76.15       63.79     14.55 o
   1  11  10        0.49        7.51      5.80 o
   2  11  10        2.87        3.70      2.52 o
   3  11  10      235.83      364.72     77.91 o
   4  11  10       35.44       17.18      6.75 o
   5  11  10       65.53       47.85     22.09 o
  -5  12  10      259.91      248.68     45.51 o
  -4  12  10      212.92      246.01     65.34 o
  -3  12  10      173.31      181.90     52.76 o
  -2  12  10      155.11      139.31     31.06 o
  -1  12  10     1257.16     1302.11     89.33 o
   0  12  10       12.47       11.49      4.73 o
   1  12  10      100.67      124.39     23.16 o
   2  12  10       70.60      105.17     17.64 o
   3  12  10      221.89      387.72     84.05 o
   4  12  10      154.06      182.21     59.51 o
  -5  13  10        9.61       13.15     12.90 o
  -4  13  10      519.79      482.82     92.02 o
  -3  13  10      300.76      341.41     72.08 o
  -2  13  10       14.50       13.58      6.74 o
  -1  13  10      733.83      680.35     66.16 o
   0  13  10      500.07      552.28     56.12 o
   1  13  10      447.24      470.43     59.31 o
   2  13  10      379.11      360.73     80.98 o
   3  13  10        9.81       15.64     15.03 o
   4  13  10       60.55       71.78     32.82 o
  -4  14  10       77.45       80.37     36.50 o
  -3  14  10      142.78      113.19     40.49 o
  -2  14  10       19.24        6.88     11.42 o
  -1  14  10       71.54       32.01     18.40 o
   0  14  10        9.82        1.87      4.97 o
   1  14  10      110.36      121.31     28.22 o
   2  14  10        3.23       11.35     10.12 o
   3  14  10        4.14       16.26     19.02 o
  -3  15  10      306.39      263.23     46.28 o
  -2  15  10      190.29      170.63     35.44 o
  -1  15  10      161.08      157.28     33.02 o
   0  15  10      764.78      793.51     70.34 o
   1  15  10      683.30      915.02    134.35 o
   2  15  10      336.79      468.40     97.24 o
  -2  16  10       17.54        2.82      8.90 o
  -1  16  10       14.02        9.90     20.40 o
   0  16  10       17.67       22.84     16.26 o
   1  16  10       16.55       -4.91     20.86 o
  -7   1  11      436.31      474.80     61.24 o
  -6   1  11      375.30      396.31     52.91 o
  -5   1  11      105.21       89.23     25.91 o
  -4   1  11     1551.93     1552.42    100.49 o
  -3   1  11     3133.34     3539.97    135.78 o
  -2   1  11      349.44      513.25     35.63 o
  -1   1  11       71.99      137.25     18.05 o
   0   1  11     3808.87     4102.94     96.76 o
   1   1  11      765.43      157.52    198.45 o
   2   1  11      426.40      270.80    125.02 o
   3   1  11     3330.55     2371.27    779.71 o
   4   1  11      996.16      692.94    311.50 o
   5   1  11       29.27       60.61     12.47 o
   6   1  11      166.46       23.23     16.60 o
  -7   2  11       30.45       39.47     18.65 o
  -6   2  11      335.16      329.81     50.75 o
  -5   2  11      855.95      945.88     78.49 o
  -4   2  11     1480.51     1479.93     96.53 o
  -3   2  11     1296.40     1604.29     91.64 o
  -2   2  11     2708.03     2675.30    142.51 o
  -1   2  11     4146.58     4396.04     97.80 o
   0   2  11      414.44      365.51     67.63 o
   1   2  11      292.91       73.57    104.80 o
   2   2  11     4682.19     5381.75    108.90 o
   3   2  11        1.49        4.91      3.65 o
   4   2  11       24.69       43.28      9.70 o
   5   2  11       11.34        5.95     12.12 o
   6   2  11        7.50       19.64      9.98 o
  -7   3  11       55.91       55.56     20.83 o
  -6   3  11        6.14        4.13      9.08 o
  -5   3  11      243.68      237.77     40.79 o
  -4   3  11     2839.04     2960.17    137.66 o
  -3   3  11     1319.30     1241.42     59.45 o
  -2   3  11       22.78       14.83      3.69 o
  -1   3  11      993.55     1014.88     47.83 o
   0   3  11     2972.73     3346.23    107.91 o
   1   3  11     3533.40     4061.81    105.67 o
   2   3  11      921.73     1175.16     45.40 o
   3   3  11      305.25      404.72     25.13 o
   4   3  11      558.14      770.56     35.84 o
   5   3  11      103.82       36.92     20.18 o
   6   3  11       86.46       68.14     44.74 o
  -7   4  11       25.59       10.02     10.76 o
  -6   4  11      397.77      445.25     47.10 o
  -5   4  11     1126.51     1029.02     83.40 o
  -4   4  11      458.48      395.34     51.21 o
  -3   4  11       86.80       50.72     13.23 o
  -2   4  11     2806.70     3006.06    128.01 o
  -1   4  11     1379.37      561.08    364.41 o
   0   4  11       25.94       41.16     17.01 o
   1   4  11     1954.70     2484.45     61.85 o
   2   4  11     4509.18     5783.01     99.31 o
   3   4  11      212.14      207.91     18.34 o
   4   4  11     1366.89     1678.89     69.61 o
   5   4  11      625.92      555.61    507.36 o
   6   4  11      282.03      275.75    308.89 o
  -7   5  11       12.67        3.38      7.21 o
  -6   5  11      283.30      254.65     36.32 o
  -5   5  11        6.89        5.38     10.72 o
  -4   5  11        5.44        5.45     14.57 o
  -3   5  11        1.61        2.87      3.89 o
  -2   5  11        3.72        5.34      4.10 o
  -1   5  11        5.51       -8.90      6.63 o
   0   5  11       27.48       47.82     10.20 o
   1   5  11      184.08      206.62     25.97 o
   2   5  11      602.12      633.59     40.28 o
   3   5  11       55.62       52.53     11.52 o
   4   5  11       12.85       12.53      7.82 o
   5   5  11        5.01       10.43     13.50 o
   6   5  11        3.75       13.50     17.79 o
  -7   6  11        5.49        6.38      9.34 o
  -6   6  11      510.89      478.90     60.82 o
  -5   6  11     1194.79     1107.05     89.27 o
  -4   6  11     1531.15     1590.98    100.95 o
  -3   6  11     1573.84     1589.24    139.26 o
  -2   6  11      638.53      603.82     56.13 o
  -1   6  11      784.67      825.44     55.11 o
   0   6  11      184.60      277.68     22.80 o
   1   6  11     4970.85     5721.87    483.28 o
   2   6  11      849.50     1141.45     63.31 o
   3   6  11      157.36      202.93     21.61 o
   4   6  11      409.09      286.00     23.62 o
   5   6  11      205.07      407.05     74.23 o
   6   6  11      421.53      631.59     92.33 o
  -7   7  11      104.15      107.14     23.46 o
  -6   7  11        4.26       -4.56      8.30 o
  -5   7  11      288.93      314.84     46.94 o
  -4   7  11     2613.38     2602.52    134.13 o
  -3   7  11      795.92      917.47    105.52 o
  -2   7  11        7.20        6.13      9.51 o
  -1   7  11     3369.77     3567.08    110.08 o
   0   7  11     1699.16     1760.89     94.21 o
   1   7  11       56.24      118.10     23.44 o
   2   7  11      244.75      287.26     24.45 o
   3   7  11        6.09        7.61      3.08 o
   4   7  11      339.55      408.58     75.46 o
   5   7  11      148.07      324.54     67.79 o
   6   7  11       33.59       73.01     34.66 o
  -6   8  11      322.38      330.92     52.23 o
  -5   8  11      198.23      184.57     36.72 o
  -4   8  11       17.20        9.51     17.79 o
  -3   8  11     1386.05     1419.31    135.89 o
  -2   8  11      736.71      681.89     89.26 o
  -1   8  11     1201.58     1239.55     66.28 o
   0   8  11      163.16      185.95     32.04 o
   1   8  11       95.39       24.37     46.96 o
   2   8  11      228.12      290.79     33.10 o
   3   8  11     1910.42     2253.90     64.14 o
   4   8  11        9.62       11.96     18.40 o
   5   8  11        0.62       18.71     23.31 o
  -6   9  11      263.11      238.38     43.88 o
  -5   9  11        4.53       -3.10      9.54 o
  -4   9  11     1619.45     1552.25    105.47 o
  -3   9  11      649.98      663.18     93.56 o
  -2   9  11      257.02      242.63     51.53 o
  -1   9  11      939.61      955.92     58.85 o
   0   9  11      728.25      817.19     65.37 o
   1   9  11      148.74      108.02     17.08 o
   2   9  11       62.57       68.29     14.38 o
   3   9  11      265.11      417.17     78.83 o
   4   9  11      200.28      369.93     75.46 o
   5   9  11      366.09      610.11    100.61 o
  -6  10  11        2.46        4.16      5.21 o
  -5  10  11       38.36       34.19     12.68 o
  -4  10  11       69.91       96.62     40.80 o
  -3  10  11       98.44       99.08     34.97 o
  -2  10  11       55.47       55.66     17.67 o
  -1  10  11        4.42       -3.08      8.91 o
   0  10  11      301.04      300.46     31.42 o
   1  10  11      242.51      238.25     25.16 o
   2  10  11      270.69      253.57     29.38 o
   3  10  11      180.37      343.25     74.54 o
   4  10  11       25.41       49.69     31.90 o
   5  10  11       30.88       69.02     36.81 o
  -5  11  11        4.99        6.23     18.56 o
  -4  11  11      585.94      531.59     91.10 o
  -3  11  11      592.29      617.78     95.09 o
  -2  11  11        0.13       -2.49     10.44 o
  -1  11  11       89.33       97.55     24.34 o
   0  11  11      693.20      719.25     49.68 o
   1  11  11      294.50      427.94     44.53 o
   2  11  11       19.71       19.31     10.89 o
   3  11  11      434.88      614.10    102.45 o
   4  11  11      291.73      551.83    102.15 o
  -5  12  11       15.40        9.95      7.76 o
  -4  12  11       24.71       25.77     11.96 o
  -3  12  11      759.44      766.55    108.59 o
  -2  12  11      219.61      233.85     40.72 o
  -1  12  11      692.64      679.77     65.90 o
   0  12  11        0.37        0.33      5.19 o
   1  12  11      300.13      311.50     38.74 o
   2  12  11       50.65       95.79     17.61 o
   3  12  11      357.03      456.44     91.72 o
   4  12  11       17.12       42.02     30.98 o
  -4  13  11      364.81      358.58     79.45 o
  -3  13  11      249.69      208.89     54.91 o
  -2  13  11        8.29        8.57     10.28 o
  -1  13  11        3.24       -2.49     14.88 o
   0  13  11     1329.99     1625.43     97.65 o
   1  13  11      810.87      913.95     84.81 o
   2  13  11      146.73      126.99     49.08 o
   3  13  11      118.59      105.21     47.55 o
  -4  14  11       15.12        2.45      7.06 o
  -3  14  11      217.47      172.08     52.45 o
  -2  14  11        5.46        6.19     13.80 o
  -1  14  11      802.63      798.66     74.66 o
   0  14  11        0.13       -0.15      9.48 o
   1  14  11      377.13      416.54     45.78 o
   2  14  11      417.19      585.88    109.51 o
   3  14  11       40.44       74.85     41.10 o
  -3  15  11       31.03       14.11     17.48 o
  -2  15  11        2.76      -16.41     12.34 o
  -1  15  11       45.18       37.36     17.31 o
   0  15  11       25.07       41.99     17.56 o
   1  15  11        8.21        8.28     18.40 o
   2  15  11       21.14       25.15     27.30 o
  -1  16  11      186.10      173.09     35.88 o
   0  16  11        3.34       -0.65      9.29 o
  -7   0  12     1548.83     1446.30    159.81 o
  -6   0  12      855.00      957.66    121.16 o
  -5   0  12      279.33      185.27     57.05 o
  -4   0  12     1080.41      493.35    293.71 o
  -3   0  12     3482.41     2445.50    871.77 o
  -2   0  12     5840.74     4721.88   1058.88 o
  -1   0  12       12.32       -2.15      5.21 o
   0   0  12      284.30      261.62     32.73 o
   1   0  12      546.03      312.57     54.60 o
   2   0  12     1067.49      832.01    874.37 o
   3   0  12        7.52       19.79     23.31 o
   4   0  12       30.36       23.52     17.33 o
   5   0  12      120.60      145.91    153.53 o
   6   0  12        0.41      -26.07     25.15 o
  -7   1  12      100.60       89.69     30.34 o
  -6   1  12       13.76       19.82     14.31 o
  -5   1  12       44.19        2.77     17.84 o
  -4   1  12       40.23        5.54     13.41 o
  -3   1  12      274.92      263.98     40.30 o
  -2   1  12      117.70      114.67     17.69 o
  -1   1  12      290.40      266.45     24.66 o
   0   1  12      110.48      171.60     26.14 o
   1   1  12      451.14      425.34     34.11 o
   2   1  12      754.21       61.43     80.21 o
   3   1  12      249.29       19.34     10.99 o
   4   1  12      188.49       98.88     61.80 o
   5   1  12       29.31       16.91     15.80 o
   6   1  12       14.65      740.08    202.91 o
  -7   2  12      246.86      204.22     43.25 o
  -6   2  12      454.65      471.78     60.25 o
  -5   2  12      140.02      119.84     30.25 o
  -4   2  12      499.89      525.73     58.37 o
  -3   2  12     1435.87     1558.53     94.12 o
  -2   2  12      399.81      382.29     44.76 o
  -1   2  12      434.65      400.70     25.42 o
   0   2  12     1526.82     1849.20    107.21 o
   1   2  12     3895.74     4330.27    127.69 o
   2   2  12      819.43      305.63    296.61 o
   3   2  12       72.62       58.27     20.21 o
   4   2  12      489.00      403.46    169.83 o
   5   2  12      705.41       75.32     64.26 o
   6   2  12       22.95        2.35     20.25 o
  -7   3  12      114.86       81.41     27.48 o
  -6   3  12      195.67      192.48     40.82 o
  -5   3  12     1317.15     1276.72     96.66 o
  -4   3  12      351.45      356.64     49.76 o
  -3   3  12      171.85      165.81     33.23 o
  -2   3  12      297.66      290.85     23.19 o
  -1   3  12     4165.50     4462.93     94.10 o
   0   3  12      497.50      698.98     44.57 o
   1   3  12      278.66      235.29     19.88 o
   2   3  12     1883.54     2633.82     84.34 o
   3   3  12     1086.39     1037.01    329.79 o
   4   3  12       33.97       49.65      9.77 o
   5   3  12        7.14        8.31     11.23 o
   6   3  12       49.26       57.74     34.05 o
  -7   4  12        0.42       -9.70     13.04 o
  -6   4  12        1.59        5.29      5.95 o
  -5   4  12       49.06       43.84     17.56 o
  -4   4  12      118.33      113.68     28.36 o
  -3   4  12       11.74       49.57     15.77 o
  -2   4  12       11.20        5.90      9.97 o
  -1   4  12       23.19        6.28      8.24 o
   0   4  12       79.39      108.86     31.98 o
   1   4  12      950.70     1179.03     51.11 o
   2   4  12      967.15     1002.25     43.18 o
   3   4  12       30.48       23.84      6.74 o
   4   4  12     1466.65     1702.67     99.57 o
   5   4  12      164.06       72.42    142.18 o
   6   4  12       12.82       37.41     30.59 o
  -7   5  12       14.09        1.86     10.87 o
  -6   5  12      568.90      627.07     69.83 o
  -5   5  12     1418.02     1335.05     99.35 o
  -4   5  12     3442.74     3430.67    153.97 o
  -3   5  12      309.66      288.94     45.51 o
  -2   5  12       13.99        3.67      5.21 o
  -1   5  12     4464.93     5161.03    163.45 o
   0   5  12     6105.87     7074.70    157.15 o
   1   5  12      158.29      229.75     51.53 o
   2   5  12     1278.74     1747.95     82.22 o
   3   5  12      329.82      465.19     37.25 o
   4   5  12        1.40        3.37     16.87 o
   5   5  12       57.64       78.22     31.59 o
   6   5  12      122.16      276.38     59.20 o
  -7   6  12        0.26      -15.93     16.43 o
  -6   6  12      299.03      267.86     46.96 o
  -5   6  12        0.05       14.58     13.18 o
  -4   6  12      263.03      229.68     40.76 o
  -3   6  12      513.46      493.41     58.40 o
  -2   6  12        4.35       -1.96      2.61 o
  -1   6  12     1509.42     1566.26     90.82 o
   0   6  12     1877.58     2221.27    108.88 o
   1   6  12      247.29      230.85     41.72 o
   2   6  12        0.42        6.75      6.51 o
   3   6  12       15.45       41.06     10.93 o
   4   6  12       90.87       23.41     75.15 o
   5   6  12      302.16      543.55     84.35 o
  -6   7  12      192.25      174.60     36.88 o
  -5   7  12       35.76       31.07     15.54 o
  -4   7  12      629.10      660.59     69.31 o
  -3   7  12       59.44       87.42     35.89 o
  -2   7  12       73.96       10.51     41.41 o
  -1   7  12      871.30     1073.73     62.28 o
   0   7  12     1824.07     1984.73    103.46 o
   1   7  12      169.05      231.86     32.93 o
   2   7  12      746.37      922.89     46.34 o
   3   7  12      896.05     1075.70     46.14 o
   4   7  12      450.00      659.81     97.24 o
   5   7  12       39.63       28.22     21.47 o
  -6   8  12      541.14      566.34     68.74 o
  -5   8  12        0.42        8.62     14.88 o
  -4   8  12      252.82      227.08     41.17 o
  -3   8  12     2436.40     2558.55    191.41 o
  -2   8  12      322.27      367.79     68.71 o
  -1   8  12      690.37      843.59     56.35 o
   0   8  12      418.36      504.66     52.32 o
   1   8  12      211.61      221.44     32.93 o
   2   8  12      156.05      234.35     22.77 o
   3   8  12      449.63      500.24     40.80 o
   4   8  12      791.45     1022.69    124.54 o
   5   8  12      256.87      419.32     80.37 o
  -6   9  12       16.11        6.77     13.11 o
  -5   9  12      124.58       87.23     27.16 o
  -4   9  12        3.13        2.59      5.31 o
  -3   9  12       20.70       13.19      9.20 o
  -2   9  12        6.67       22.09     12.27 o
  -1   9  12       19.80        5.04     11.48 o
   0   9  12      150.47      205.05     26.88 o
   1   9  12       70.62       44.73     11.24 o
   2   9  12      140.14      194.18     26.87 o
   3   9  12      633.80      705.51    105.52 o
   4   9  12      159.56      323.31     73.62 o
   5   9  12       82.41       63.50     29.45 o
  -6  10  12      283.70      276.58     49.56 o
  -5  10  12      393.42      348.57     54.04 o
  -4  10  12      210.15      163.19     47.85 o
  -3  10  12     2522.56      303.31   1298.60 o
  -2  10  12      476.42      530.36     80.67 o
  -1  10  12     1184.30     1339.51     91.95 o
   0  10  12       86.75       54.64     12.97 o
   1  10  12      621.57      686.18     57.97 o
   2  10  12       79.36      139.15     23.10 o
   3  10  12      146.04      184.66     55.52 o
   4  10  12       19.27       25.15     21.78 o
  -5  11  12        5.65        0.88      6.77 o
  -4  11  12       45.62       49.39     26.38 o
  -3  11  12       54.17       56.44     27.30 o
  -2  11  12      317.85      379.27     52.21 o
  -1  11  12      141.99      113.71     27.56 o
   0  11  12       61.71       64.17     16.07 o
   1  11  12      388.58      419.77     44.94 o
   2  11  12       14.02       29.90     12.38 o
   3  11  12      174.14      227.30     63.80 o
   4  11  12       47.30       57.05     35.89 o
  -5  12  12      216.96      189.53     39.78 o
  -4  12  12        4.57       32.82     23.62 o
  -3  12  12      438.61      417.79     80.98 o
  -2  12  12      421.56      426.00     56.11 o
  -1  12  12       12.05        3.78     11.35 o
   0  12  12      613.32      679.93     65.30 o
   1  12  12      485.05      642.71     56.59 o
   2  12  12      408.76      555.51     99.69 o
   3  12  12       88.24      108.59     47.85 o
  -4  13  12      239.12      289.87     72.70 o
  -3  13  12      101.59      104.29     37.12 o
  -2  13  12      418.05      480.83     60.43 o
  -1  13  12      136.21      139.57     31.24 o
   0  13  12     1361.85     1455.70     95.26 o
   1  13  12      378.45      362.74     43.01 o
   2  13  12      102.96      172.39     60.43 o
   3  13  12       75.67      154.29     57.05 o
  -3  14  12       18.33        9.82      7.98 o
  -2  14  12        9.66       -5.61     11.34 o
  -1  14  12       63.13       70.27     22.25 o
   0  14  12        2.90        3.76      9.05 o
   1  14  12      167.27      224.23     66.26 o
   2  14  12       25.45        3.99      6.13 o
  -2  15  12      225.22      233.76     44.22 o
  -1  15  12      334.16      319.46     49.31 o
   0  15  12      236.16      240.45     40.12 o
   1  15  12        0.06        1.23     12.27 o
  -7   1  13      134.23      121.65     33.32 o
  -6   1  13      434.89      440.15     72.24 o
  -5   1  13     1019.00     1003.36     86.40 o
  -4   1  13      291.27      309.33     45.33 o
  -3   1  13      531.74      439.33     91.08 o
  -2   1  13     2317.32     2485.33    124.26 o
  -1   1  13      618.73      678.87     40.26 o
   0   1  13     2100.71     2306.13    106.05 o
   1   1  13     1662.14     1953.49     77.68 o
   2   1  13     2341.07      314.52    396.01 o
   3   1  13      922.54       19.34     16.94 o
   4   1  13      247.63      127.41     85.23 o
   5   1  13       55.05      -12.98      8.65 o
   6   1  13      264.02       22.70     22.18 o
  -7   2  13      426.95      375.83     57.98 o
  -6   2  13      118.91      124.79     33.45 o
  -5   2  13        2.37       -3.37     11.18 o
  -4   2  13      445.01      452.44     58.38 o
  -3   2  13       17.45       17.40      7.86 o
  -2   2  13      582.36      496.34     41.13 o
  -1   2  13      310.78      291.06     41.36 o
   0   2  13      980.18      989.10     47.28 o
   1   2  13       62.17       30.77     27.89 o
   2   2  13        2.85        8.68      5.14 o
   3   2  13      237.52      262.32     76.65 o
   4   2  13       13.71        8.75      5.26 o
   5   2  13      100.07       42.61     35.74 o
   6   2  13       16.50       83.17     76.99 o
  -7   3  13        6.47       12.64     11.27 o
  -6   3  13      511.81      481.52     52.69 o
  -5   3  13      973.37     1019.56     87.70 o
  -4   3  13      376.38      366.11     51.62 o
  -3   3  13       30.45       16.09     10.58 o
  -2   3  13       10.68       17.41     10.18 o
  -1   3  13      206.82      169.13     21.12 o
   0   3  13      404.02      360.75     34.17 o
   1   3  13      236.56      232.42     31.83 o
   2   3  13      130.92      227.93     21.64 o
   3   3  13        0.70        3.75      6.89 o
   4   3  13      492.01      496.12    190.29 o
   5   3  13      116.62      233.49     41.71 o
   6   3  13       65.06       36.81     34.97 o
  -7   4  13      209.82      203.90     42.24 o
  -6   4  13        3.38        1.75      6.09 o
  -5   4  13      366.85      385.04     54.64 o
  -4   4  13     1377.55     1460.35    110.27 o
  -3   4  13     1501.16     1596.22    103.10 o
  -2   4  13      111.73      100.66     18.92 o
  -1   4  13     1870.65     2208.70     99.21 o
   0   4  13     5328.23     6430.90    165.66 o
   1   4  13     2617.14     3105.98     94.25 o
   2   4  13      147.02       41.64     46.13 o
   3   4  13      293.66      514.78     32.85 o
   4   4  13      186.84      277.00     27.64 o
   5   4  13       80.69        8.74     16.21 o
  -7   5  13        4.97        7.57      7.73 o
  -6   5  13       45.62       37.67     19.21 o
  -5   5  13      123.91      128.01     31.62 o
  -4   5  13        0.00        7.47     12.46 o
  -3   5  13       78.03       53.00     17.34 o
  -2   5  13      252.72      287.89     30.67 o
  -1   5  13        0.16        4.89      3.69 o
   0   5  13      468.85       28.22     23.93 o
   1   5  13       64.25       50.20     15.60 o
   2   5  13       85.01       10.81     61.04 o
   3   5  13      113.32      116.56     19.96 o
   4   5  13      298.31      344.78     65.03 o
   5   5  13       42.58       32.51     18.71 o
  -6   6  13      254.99      259.59     47.73 o
  -5   6  13      769.36      827.39     81.26 o
  -4   6  13      736.57      777.91     75.56 o
  -3   6  13     1117.06     1130.63     88.92 o
  -2   6  13       18.27        2.94      9.66 o
  -1   6  13      215.65      163.44     40.64 o
   0   6  13     4897.28     5600.84    348.62 o
   1   6  13     2972.16     3660.99    219.32 o
   2   6  13     1059.67      211.56    578.83 o
   3   6  13      124.09      289.08     31.75 o
   4   6  13      272.10      596.62     89.57 o
   5   6  13       90.37      139.57     44.17 o
  -6   7  13      527.31      541.97     66.94 o
  -5   7  13     1378.73     1385.32    105.74 o
  -4   7  13      475.75      522.52     63.12 o
  -3   7  13      779.60      772.38    108.59 o
  -2   7  13      586.18      249.57    254.44 o
  -1   7  13       53.08       52.88     25.15 o
   0   7  13       46.96       78.22     16.78 o
   1   7  13       31.54       40.63     15.49 o
   2   7  13       72.77       43.30     36.43 o
   3   7  13       10.13       -6.06      6.98 o
   4   7  13       90.92      128.22     45.09 o
   5   7  13      113.85      165.95     48.77 o
  -6   8  13      196.80      190.68     39.79 o
  -5   8  13       11.78        8.91     17.33 o
  -4   8  13       51.82       36.72     15.24 o
  -3   8  13      846.11      980.97    121.78 o
  -2   8  13      134.86        5.15     86.04 o
  -1   8  13      638.74      699.55     66.72 o
   0   8  13       82.35       85.73     17.16 o
   1   8  13      506.84      570.41     54.79 o
   2   8  13        0.07       -4.75      3.45 o
   3   8  13      683.51      821.21     50.37 o
   4   8  13      164.38      318.71     69.32 o
   5   8  13       37.53       21.47     20.86 o
  -6   9  13      214.05      239.43     46.99 o
  -5   9  13      887.20      824.55     83.53 o
  -4   9  13       23.27        5.79     21.47 o
  -3   9  13     2101.94     2185.25    180.67 o
  -2   9  13      560.98      630.67     90.49 o
  -1   9  13      380.79      433.51     53.28 o
   0   9  13      612.16      608.74     47.36 o
   1   9  13      654.70      613.22     56.34 o
   2   9  13      653.84      988.10     64.47 o
   3   9  13      528.35      925.45    122.70 o
   4   9  13       10.65       57.97     32.51 o
  -5  10  13       11.22       -0.65     14.63 o
  -4  10  13        5.12        1.05     12.38 o
  -3  10  13       78.35       64.42     32.51 o
  -2  10  13       35.52       -3.99     21.47 o
  -1  10  13       29.70       41.60     16.87 o
   0  10  13        7.44       12.94      3.95 o
   1  10  13       45.65       42.54     14.99 o
   2  10  13      289.64      283.37     33.98 o
   3  10  13       71.90       69.02     37.12 o
   4  10  13       33.52       25.15     20.86 o
  -5  11  13      302.69      275.18     48.74 o
  -4  11  13      137.84       92.64     39.88 o
  -3  11  13      390.79      361.04     73.93 o
  -2  11  13     1105.35     1405.20    135.89 o
  -1  11  13      306.13      290.90     44.85 o
   0  11  13      172.58      206.01     35.82 o
   1  11  13      846.22     1049.23     84.97 o
   2  11  13      632.62      855.20    124.54 o
   3  11  13      423.15      610.11    107.67 o
   4  11  13       28.36       44.78     31.29 o
  -4  12  13      131.49      153.99     53.37 o
  -3  12  13      803.11      869.93    118.10 o
  -2  12  13       21.91       24.91     11.23 o
  -1  12  13        0.62       18.25     11.06 o
   0  12  13        8.34        1.71      7.06 o
   1  12  13       39.35       40.90     18.25 o
   2  12  13      370.87      424.53     89.88 o
   3  12  13       26.46       67.48     36.20 o
  -4  13  13       58.46       52.15     34.05 o
  -3  13  13       91.80       90.80     35.58 o
  -2  13  13      180.11      176.53     37.34 o
  -1  13  13        9.96       15.51     10.95 o
   0  13  13       36.03       51.34     20.31 o
   1  13  13       51.86       79.85     21.52 o
   2  13  13      125.33      146.01     55.21 o
  -3  14  13      390.04      460.12     86.81 o
  -2  14  13       64.39       75.85     24.63 o
  -1  14  13      375.02      415.09     55.87 o
   0  14  13      764.56      775.27     71.74 o
   1  14  13      354.20      537.11    105.83 o
  -1  15  13       98.57       98.11     28.49 o
   0  15  13        0.08       -4.99     11.66 o
  -7   0  14      245.29      275.46     73.62 o
  -6   0  14       16.17        6.75      5.21 o
  -5   0  14       21.33        1.62      4.91 o
  -4   0  14      725.26      202.07    343.25 o
  -3   0  14      101.17       53.32     44.78 o
  -2   0  14       12.06       36.81     19.02 o
  -1   0  14     2088.32     2588.92    170.86 o
   0   0  14        9.59       26.21     11.82 o
   1   0  14      680.68      724.90     59.31 o
   2   0  14     1225.36      732.13    683.89 o
   3   0  14      950.13       34.66     31.90 o
   4   0  14      131.82       19.63     17.18 o
   5   0  14       30.36       -5.21     22.70 o
  -7   1  14       47.99       71.12     27.29 o
  -6   1  14       47.39       46.07     28.53 o
  -5   1  14        2.20        1.24      5.25 o
  -4   1  14       32.60       11.12     18.06 o
  -3   1  14      453.45      388.73     63.32 o
  -2   1  14     1528.58     1758.15     73.87 o
  -1   1  14      494.51      605.34     39.66 o
   0   1  14      154.29      207.83     20.66 o
   1   1  14      276.31      316.00     27.98 o
   2   1  14      115.05      122.62     55.39 o
   3   1  14       99.42        4.43     11.81 o
   4   1  14       49.88       40.21     32.38 o
   5   1  14        0.19       38.71     42.64 o
  -7   2  14       29.76       18.20     18.25 o
  -6   2  14      276.01      266.45     49.78 o
  -5   2  14     1145.88     1236.05     99.37 o
  -4   2  14      503.05      485.91     62.93 o
  -3   2  14        1.09        2.26      3.45 o
  -2   2  14      108.54      126.31     19.87 o
  -1   2  14      710.24      813.60     51.59 o
   0   2  14      999.62     1224.66     77.76 o
   1   2  14      346.63      437.42     45.42 o
   2   2  14      191.01      129.46     44.14 o
   3   2  14       41.86       86.60     38.12 o
   4   2  14      213.68      115.00     90.90 o
   5   2  14       49.57       20.07     15.00 o
  -7   3  14      423.65      408.90     61.11 o
  -6   3  14      167.49      172.04     31.74 o
  -5   3  14       59.50       64.93     22.66 o
  -4   3  14        1.61       17.36     13.18 o
  -3   3  14     2000.41     1951.07    130.37 o
  -2   3  14     2104.08     2071.54    140.09 o
  -1   3  14       10.58       28.77     18.16 o
   0   3  14       85.82       44.04     10.82 o
   1   3  14     1135.49      436.45    697.23 o
   2   3  14      439.87      550.15     49.79 o
   3   3  14       76.94       35.32     16.93 o
   4   3  14       30.02       12.08     10.82 o
   5   3  14       69.93       33.59     68.25 o
  -7   4  14        1.07       -3.17     12.99 o
  -6   4  14      858.24      790.27     83.80 o
  -5   4  14       94.85       80.38     25.76 o
  -4   4  14        1.16        4.37      9.62 o
  -3   4  14      242.34      275.45     44.55 o
  -2   4  14      240.81      236.42     70.55 o
  -1   4  14       81.88      100.49     17.09 o
   0   4  14      516.25      158.83    311.65 o
   1   4  14       89.95       22.38     59.82 o
   2   4  14        2.79        5.98      2.17 o
   3   4  14        1.75        1.01      3.78 o
   4   4  14      260.92      146.36    198.77 o
   5   4  14        1.74       30.12    133.89 o
  -6   5  14      322.59      310.75     52.17 o
  -5   5  14        3.62       13.85     13.04 o
  -4   5  14        7.29        7.27      9.20 o
  -3   5  14      146.10      122.38     30.88 o
  -2   5  14      450.21      321.80    161.65 o
  -1   5  14        7.70       -7.98      8.90 o
   0   5  14     1635.61        6.13     13.19 o
   1   5  14     1604.68     1912.69     98.62 o
   2   5  14       18.91       24.68     14.42 o
   3   5  14      304.79      369.78     36.96 o
   4   5  14       34.97       61.76     38.19 o
   5   5  14      675.77      407.42    548.46 o
  -6   6  14        0.79        7.94     17.59 o
  -5   6  14     1279.95     1334.39    106.57 o
  -4   6  14      642.79      689.16     74.68 o
  -3   6  14       64.23       75.04     24.16 o
  -2   6  14      987.79      400.54    597.69 o
  -1   6  14       22.17        2.11      5.56 o
   0   6  14       12.39       -1.25     12.42 o
   1   6  14     1209.72     1357.04    136.81 o
   2   6  14        0.88       19.67      8.72 o
   3   6  14        5.67       14.11     11.35 o
   4   6  14      112.95      134.05     44.78 o
   5   6  14        3.28        4.60      2.45 o
  -6   7  14      164.44      173.45     40.42 o
  -5   7  14       85.44       96.55     30.47 o
  -4   7  14       18.37       23.23     13.34 o
  -3   7  14       98.31      157.28     35.02 o
  -2   7  14     1906.67     1071.04    736.65 o
  -1   7  14      749.86      126.82    376.38 o
   0   7  14     1147.73     1536.98     97.12 o
   1   7  14     1067.73     1346.86     87.68 o
   2   7  14      295.86      471.44     37.36 o
   3   7  14       57.64      110.72     24.08 o
   4   7  14        3.55       17.48     22.09 o
  -6   8  14      154.84      132.75     33.86 o
  -5   8  14      520.46      535.43     68.59 o
  -4   8  14      421.57      503.29     64.20 o
  -3   8  14      133.34      122.70     44.78 o
  -2   8  14     1140.79      167.94    659.96 o
  -1   8  14       19.05       55.21     27.91 o
   0   8  14      192.76      221.57     37.28 o
   1   8  14      913.79     1104.89     78.71 o
   2   8  14      687.98      656.18     45.75 o
   3   8  14      349.10      594.78     97.54 o
   4   8  14      309.26      602.14    100.61 o
  -5   9  14        8.55        2.12      9.66 o
  -4   9  14        3.52        4.17     10.33 o
  -3   9  14      256.78      361.04     76.69 o
  -2   9  14      667.37      130.59    365.18 o
  -1   9  14      108.16      125.12     28.25 o
   0   9  14      101.02       89.08     24.61 o
   1   9  14       47.62       60.92     19.12 o
   2   9  14      188.08      238.71     33.81 o
   3   9  14      128.71      221.16     59.82 o
   4   9  14       18.17       77.61     38.04 o
  -5  10  14      215.99      197.61     41.08 o
  -4  10  14      323.54      308.97     51.71 o
  -3  10  14      115.40      103.37     37.73 o
  -2  10  14      270.40      250.61     61.96 o
  -1  10  14      392.85      488.40     58.39 o
   0  10  14      737.34      824.86     72.66 o
   1  10  14      277.39      307.87     41.42 o
   2  10  14      816.60     1041.88     67.59 o
   3  10  14      368.46      795.39    119.94 o
  -4  11  14        0.42       12.26     11.51 o
  -3  11  14      546.29      523.92     92.02 o
  -2  11  14      321.63      340.18     69.32 o
  -1  11  14       33.45       31.15     15.24 o
   0  11  14      111.40       97.70     25.58 o
   1  11  14      426.33      424.30     48.78 o
   2  11  14      161.27      286.81     73.31 o
   3  11  14       12.92       15.95     19.32 o
  -4  12  14      397.64      492.02     96.93 o
  -3  12  14      193.11      157.97     52.15 o
  -2  12  14       85.20       90.49     36.20 o
  -1  12  14     1628.48     1807.19    118.65 o
   0  12  14      354.89      405.71     52.19 o
   1  12  14        2.19       -0.75      5.54 o
   2  12  14        3.03       17.48     19.32 o
  -3  13  14      573.85      584.35     96.32 o
  -2  13  14      635.03      575.45     92.33 o
  -1  13  14      120.09      138.14     31.98 o
   0  13  14      117.27      107.96     27.56 o
   1  13  14      780.75      985.26    142.33 o
   2  13  14       48.98       89.26     39.88 o
  -2  14  14      364.12      325.76     71.47 o
  -1  14  14      930.63     1003.22     89.21 o
   0  14  14      143.61      167.81     33.19 o
  -6   1  15      168.31      160.99     47.39 o
  -5   1  15       56.45       18.43     23.62 o
  -4   1  15     1438.47     1495.86    107.36 o
  -3   1  15      989.68     1153.81     89.88 o
  -2   1  15      276.13      340.44     34.74 o
  -1   1  15      984.93     1061.64     78.94 o
   0   1  15      402.49      346.51     30.32 o
   1   1  15      253.61      420.11     45.73 o
   2   1  15      703.50      502.76    250.33 o
   3   1  15      393.94      192.22    140.93 o
   4   1  15      332.18        3.17     12.96 o
   5   1  15       56.94       -3.66     22.70 o
  -6   2  15       20.73       38.12     20.52 o
  -5   2  15      116.16      149.62     35.55 o
  -4   2  15       10.12        6.18      8.09 o
  -3   2  15      383.35      477.95     57.46 o
  -2   2  15      808.22      981.28     79.78 o
  -1   2  15        4.11        4.96      4.40 o
   0   2  15      408.14      455.75     49.54 o
   1   2  15       19.36       23.70     19.00 o
   2   2  15     1331.32      866.69    912.56 o
   3   2  15      778.96       25.55     20.55 o
   4   2  15        4.21        5.09      4.75 o
   5   2  15       17.33      139.74    289.57 o
  -6   3  15       33.05       38.60     18.12 o
  -5   3  15       89.26       80.94     25.59 o
  -4   3  15      163.98      219.27     41.73 o
  -3   3  15       54.70       48.70     44.94 o
  -2   3  15      167.59      133.95     31.84 o
  -1   3  15     1356.59     1656.32     74.07 o
   0   3  15      348.41      415.81     46.84 o
   1   3  15      279.13      455.45     46.20 o
   2   3  15      159.97      103.57    169.32 o
   3   3  15        3.40        3.58      6.86 o
   4   3  15      440.66      544.81    219.43 o
   5   3  15      242.86       45.78     89.88 o
  -6   4  15      244.54      240.27     48.40 o
  -5   4  15      309.26      320.40     53.28 o
  -4   4  15      628.99      757.66     77.48 o
  -3   4  15       31.78       21.73      9.47 o
  -2   4  15     2795.19     2380.73    579.59 o
  -1   4  15      173.95      154.97    116.87 o
   0   4  15      274.28      314.93     40.52 o
   1   4  15      389.65      375.70     40.77 o
   2   4  15      348.65      316.97     38.40 o
   3   4  15      156.21      374.11     39.75 o
   4   4  15        0.34        6.84     22.55 o
   5   4  15       58.34      287.31    212.88 o
  -6   5  15       11.08       -2.48     27.15 o
  -5   5  15      181.67      200.38     41.04 o
  -4   5  15        8.31       -0.36      9.51 o
  -3   5  15      864.84      986.35     86.70 o
  -2   5  15       64.56       29.58     16.90 o
  -1   5  15       13.30       -0.61      3.99 o
   0   5  15      190.74        0.92     17.18 o
   1   5  15       91.11       60.67     35.88 o
   2   5  15       90.66       90.92     42.12 o
   3   5  15      141.26      494.40    423.61 o
   4   5  15        4.22       59.97    308.74 o
  -6   6  15       54.93       72.68     27.01 o
  -5   6  15      718.43      729.59     80.71 o
  -4   6  15      322.26      372.49     56.69 o
  -3   6  15      345.02      416.56     57.77 o
  -2   6  15     3890.46     3795.56    748.46 o
  -1   6  15     1655.41      932.32   1092.62 o
   0   6  15       24.21       12.39     34.51 o
   1   6  15      157.00      214.49     34.25 o
   2   6  15       65.77       75.74     37.27 o
   3   6  15      119.15       43.20     91.56 o
   4   6  15       25.86       27.16    158.43 o
  -6   7  15       10.22       -3.62     10.37 o
  -5   7  15        1.41       12.28     15.61 o
  -4   7  15      198.76      297.64     49.93 o
  -3   7  15       79.41       82.70     25.47 o
  -2   7  15      371.80      245.81    167.79 o
  -1   7  15      556.03       42.31    342.17 o
   0   7  15       15.49        4.14     27.76 o
   1   7  15      729.09      878.47     73.15 o
   2   7  15      318.45      464.69     50.90 o
   3   7  15      780.19      934.94     66.11 o
   4   7  15       94.36      296.32     68.40 o
  -5   8  15      102.72      135.22     35.85 o
  -4   8  15      107.59      117.44     32.05 o
  -3   8  15      213.47      261.35     67.48 o
  -2   8  15     1649.36      783.19   1026.52 o
  -1   8  15      200.41       46.73    161.81 o
   0   8  15      113.71      136.39     30.04 o
   1   8  15      413.01      618.86     61.91 o
   2   8  15      480.77      773.50     64.39 o
   3   8  15      462.31      758.58    112.27 o
   4   8  15       25.66       64.11     35.89 o
  -5   9  15       26.10       20.56     12.25 o
  -4   9  15      512.03      549.32     70.39 o
  -3   9  15     1699.25     1883.72    173.31 o
  -2   9  15      450.13       89.60    269.01 o
  -1   9  15      108.18       53.27     76.99 o
   0   9  15      569.42      801.57     72.63 o
   1   9  15      816.84     1092.98     81.98 o
   2   9  15      104.37      162.51     28.66 o
   3   9  15      150.25      292.02     70.55 o
  -5  10  15       42.33       45.47     22.33 o
  -4  10  15       16.67       11.41     15.64 o
  -3  10  15      190.66      245.70     62.58 o
  -2  10  15      403.01      402.45     75.15 o
  -1  10  15       59.48       91.10     37.73 o
   0  10  15       21.45       13.86     11.92 o
   1  10  15        0.28        4.33     20.55 o
   2  10  15      164.30      197.85     60.43 o
   3  10  15       47.44       66.26     36.50 o
  -4  11  15      306.61      320.96     54.97 o
  -3  11  15      875.49     1071.46    133.13 o
  -2  11  15      312.20      369.01     71.47 o
  -1  11  15      120.07      148.07     33.48 o
   0  11  15      199.44      279.64     43.97 o
   1  11  15      765.97      913.60     74.37 o
   2  11  15        7.66        3.07     11.35 o
  -3  12  15       55.49       87.42     38.65 o
  -2  12  15      606.58      636.80     97.54 o
  -1  12  15      528.57      704.68     73.89 o
   0  12  15        9.71        1.37      4.76 o
   1  12  15       71.91      140.80     53.37 o
   2  12  15      568.18      819.31    130.67 o
  -2  13  15        8.98       10.74     11.04 o
  -1  13  15       37.72       76.24     24.36 o
   0  13  15      251.12      325.64     47.60 o
   1  13  15      181.16      256.75     74.54 o
  -6   0  16      484.71      507.66     97.54 o
  -5   0  16       13.78       -5.21     12.27 o
  -4   0  16      515.17      534.35     92.33 o
  -3   0  16     2495.18     2949.35    209.20 o
  -2   0  16     1017.14     1518.69    144.48 o
  -1   0  16     1759.03     2234.02    169.63 o
   0   0  16     3203.97     4176.63    224.23 o
   1   0  16      802.44      884.87    386.65 o
   2   0  16     2271.97     2171.35   1572.37 o
   3   0  16      206.73       14.11     19.94 o
   4   0  16        0.88        7.67      9.20 o
  -6   1  16       35.94       20.96      5.83 o
  -5   1  16       92.88       94.35     30.33 o
  -4   1  16       10.08        2.80      5.84 o
  -3   1  16       44.10       15.88     11.80 o
  -2   1  16      345.80      295.61     34.54 o
  -1   1  16      977.72     1066.68     83.29 o
   0   1  16        3.15        7.81      7.37 o
   1   1  16      141.38      202.24     33.41 o
   2   1  16      121.59       91.29     48.35 o
   3   1  16       20.74       22.08     10.31 o
   4   1  16       13.31       13.83      6.72 o
  -6   2  16      602.13      549.76     75.80 o
  -5   2  16       85.66      109.83     31.55 o
  -4   2  16      253.41      125.29     61.20 o
  -3   2  16      251.46      306.96     48.33 o
  -2   2  16      111.72       89.11     43.20 o
  -1   2  16      270.97      390.13     72.60 o
   0   2  16      389.17      342.95     74.40 o
   1   2  16       31.15       31.85     42.33 o
   2   2  16      589.29      869.26     63.76 o
   3   2  16       21.11        9.00     12.58 o
   4   2  16       58.06       -6.72     23.77 o
  -6   3  16        0.15        8.33     10.94 o
  -5   3  16      112.11      118.91     35.90 o
  -4   3  16      506.65      550.61     69.13 o
  -3   3  16      173.40       70.89     90.95 o
  -2   3  16        1.19        5.71      5.40 o
  -1   3  16     2401.91     2891.37    137.54 o
   0   3  16      454.46      430.50    274.08 o
   1   3  16       26.60       10.38      6.52 o
   2   3  16      107.31      143.82     24.93 o
   3   3  16      359.59      316.14    243.25 o
   4   3  16       59.34       57.67     36.20 o
  -6   4  16      365.60      377.93     60.40 o
  -5   4  16      334.21      362.82     56.46 o
  -4   4  16        1.31       -2.84      6.31 o
  -3   4  16      256.33      136.42     70.44 o
  -2   4  16       69.23       80.98     33.13 o
  -1   4  16      588.71      419.68    112.88 o
   0   4  16      611.10      384.77    323.77 o
   1   4  16      206.25      214.94     32.05 o
   2   4  16       10.90        9.05      6.56 o
   3   4  16       49.09       94.77     18.23 o
   4   4  16        7.60       71.92    579.75 o
  -6   5  16      170.13      208.84     46.54 o
  -5   5  16      300.05      324.09     54.66 o
  -4   5  16      887.41      935.51     91.27 o
  -3   5  16      237.45      319.36     52.15 o
  -2   5  16      318.80      285.69     50.04 o
  -1   5  16     2740.46      680.05     78.22 o
   0   5  16      786.09        2.15     12.27 o
   1   5  16       97.94       35.92     36.43 o
   2   5  16      156.31      141.01     26.05 o
   3   5  16      569.06      191.90    505.05 o
   4   5  16      187.75       63.91    210.12 o
  -5   6  16       14.86       38.34     19.15 o
  -4   6  16        1.23      -12.82     12.00 o
  -3   6  16      634.02      696.86     76.11 o
  -2   6  16        7.93       16.87     14.42 o
  -1   6  16      466.43       88.45    237.73 o
   0   6  16       43.10       20.08     12.88 o
   1   6  16       61.32       57.59     20.21 o
   2   6  16       87.22       24.62     50.00 o
   3   6  16        2.77       35.67    195.70 o
   4   6  16      119.93      497.73    287.11 o
  -5   7  16      236.42      220.75     45.00 o
  -4   7  16     1511.58     1691.36    123.47 o
  -3   7  16      115.64      172.71     38.59 o
  -2   7  16      290.26      183.26    115.80 o
  -1   7  16      222.71       65.02    159.51 o
   0   7  16        4.76       28.28     13.14 o
   1   7  16       33.35        9.63     12.62 o
   2   7  16        9.77       34.69     12.44 o
   3   7  16      196.63      416.77     63.38 o
   4   7  16       58.83       43.05     67.48 o
  -5   8  16       90.24      124.98     34.59 o
  -4   8  16      194.37      214.96     45.08 o
  -3   8  16      101.85      111.58     31.45 o
  -2   8  16      450.46      222.42    283.59 o
  -1   8  16       92.72        5.35     64.72 o
   0   8  16        1.24        1.47      4.90 o
   1   8  16       89.94      166.04     32.94 o
   2   8  16      347.58      418.54     49.25 o
   3   8  16        0.08      -11.96     19.63 o
  -5   9  16       59.74       79.63     28.45 o
  -4   9  16      404.73      475.12     67.32 o
  -3   9  16        6.72       26.07     28.53 o
  -2   9  16      223.04      270.55     65.64 o
  -1   9  16      512.16      182.17    367.02 o
   0   9  16        0.91        2.83      8.90 o
   1   9  16       16.65       51.56     18.15 o
   2   9  16      128.18      171.47     55.83 o
   3   9  16        6.36       10.74     14.42 o
  -4  10  16      215.55      224.58     46.19 o
  -3  10  16      670.00      798.76    119.02 o
  -2  10  16     1115.60     1417.77    147.85 o
  -1  10  16      114.35       37.40    109.81 o
   0  10  16       19.49       11.43     13.71 o
   1  10  16      406.07      751.92     69.71 o
   2  10  16      737.62     1353.97    160.73 o
  -3  11  16      173.69      159.81     53.68 o
  -2  11  16        6.25       -2.15      7.67 o
  -1  11  16       11.07       31.90     20.86 o
   0  11  16        7.63       -2.64      6.68 o
   1  11  16       49.62       75.85     20.24 o
   2  11  16       18.34       64.42     38.96 o
  -2  12  16       48.41       44.78     21.47 o
  -1  12  16       80.21       92.33     39.57 o
   0  12  16       18.24       20.62     13.34 o
   1  12  16      275.93      398.15     92.94 o
  -6   1  17      400.64      321.91     58.17 o
  -5   1  17      872.29      818.56     90.08 o
  -4   1  17       96.72      121.03     32.72 o
  -3   1  17      553.73      525.45     63.66 o
  -2   1  17      641.86      790.75     76.27 o
  -1   1  17      368.89      572.03     63.11 o
   0   1  17      119.41      223.12     38.28 o
   1   1  17       68.92       57.56     45.72 o
   2   1  17      381.97       46.11     23.88 o
   3   1  17      397.94       -1.49     10.89 o
   4   1  17        1.29       23.27     13.34 o
  -6   2  17       94.64      132.47     36.86 o
  -5   2  17        1.32        8.52      8.57 o
  -4   2  17     1746.63     1781.82    132.80 o
  -3   2  17      972.23     1154.78     95.61 o
  -2   2  17      220.05      303.89     46.68 o
  -1   2  17       39.97      105.46     27.62 o
   0   2  17      286.83      435.74     52.86 o
   1   2  17       14.32        4.43      7.77 o
   2   2  17      523.33      247.21    279.90 o
   3   2  17       62.83       63.81     20.83 o
   4   2  17       10.32       39.95     56.44 o
  -6   3  17      448.96      501.58     60.92 o
  -5   3  17      747.71      890.83     93.15 o
  -4   3  17      103.16      172.57     40.48 o
  -3   3  17       18.79       18.34     13.34 o
  -2   3  17      127.50      155.19     32.83 o
  -1   3  17      751.73      959.08     81.06 o
   0   3  17      259.20      120.57    192.18 o
   1   3  17       16.05       13.06     13.96 o
   2   3  17       27.24       42.49     16.49 o
   3   3  17      169.24      203.82     86.04 o
   4   3  17        0.54      339.26     88.34 o
  -5   4  17      238.24      221.87     46.51 o
  -4   4  17      634.81      630.63     76.77 o
  -3   4  17      716.08      770.80     91.56 o
  -2   4  17      137.92      236.81     65.03 o
  -1   4  17      111.67      126.18     32.58 o
   0   4  17      907.84      656.15    638.18 o
   1   4  17      367.63      160.60    355.82 o
   2   4  17      124.50       49.94     78.22 o
   3   4  17      125.27      106.53     98.31 o
   4   4  17      381.09       49.69     33.44 o
  -5   5  17      154.54      166.49     41.22 o
  -4   5  17        2.38        0.44      5.67 o
  -3   5  17      152.16      172.84     36.90 o
  -2   5  17      174.52      197.47     42.60 o
  -1   5  17      506.93       33.44     20.55 o
   0   5  17       80.37       -0.61      5.83 o
   1   5  17       45.77       23.71     16.72 o
   2   5  17       14.62       37.73     22.70 o
   3   5  17        2.47        5.84      5.67 o
   4   5  17        0.03       41.20    157.51 o
  -5   6  17        8.93       15.46     16.50 o
  -4   6  17      277.52      319.91     53.34 o
  -3   6  17      626.40      660.24     79.89 o
  -2   6  17      122.58      154.92     35.52 o
  -1   6  17      792.14      387.32    490.18 o
   0   6  17      302.72        3.68      7.36 o
   1   6  17      579.50        7.06     12.88 o
   2   6  17        2.35       -2.38      9.06 o
   3   6  17      189.17      367.65    132.67 o
  -5   7  17      116.05      178.80     42.36 o
  -4   7  17      170.89      228.75     47.35 o
  -3   7  17        9.49        1.47     15.03 o
  -2   7  17       29.35       46.32     23.62 o
  -1   7  17      642.92      336.28    494.17 o
   0   7  17     1453.67      400.88    949.68 o
   1   7  17        1.18       59.08    174.23 o
   2   7  17       86.21       92.97     20.53 o
   3   7  17      166.40       82.58    127.45 o
  -4   8  17      779.22      817.85     89.13 o
  -3   8  17      654.95      777.22     84.04 o
  -2   8  17        2.43       10.12     20.86 o
  -1   8  17      115.10       15.66     69.78 o
   0   8  17        5.58       13.94      8.26 o
   1   8  17      199.31      231.33     32.39 o
   2   8  17        1.13        6.10      8.74 o
   3   8  17       26.43       55.95     98.16 o
  -4   9  17        3.52        5.52     12.88 o
  -3   9  17        1.54       10.80      8.03 o
  -2   9  17      133.55      180.98     56.75 o
  -1   9  17      342.38       85.82    214.41 o
   0   9  17       17.62       25.36     12.88 o
   1   9  17      398.17      684.75     68.17 o
   2   9  17      579.24      958.27    137.11 o
  -3  10  17        9.55       13.19      5.21 o
  -2  10  17       29.34       23.93     28.53 o
  -1  10  17       51.27       34.05     23.62 o
   0  10  17        8.72       10.11      7.86 o
   1  10  17       51.34       62.63     19.10 o
   2  10  17        0.32       12.27     15.64 o
  -3  11  17        1.92       -0.31     14.72 o
  -2  11  17      349.34      414.72     81.90 o
  -1  11  17      347.25      493.24     85.58 o
   0  11  17       10.91        3.19      7.66 o
   1  11  17      106.86      202.45     66.87 o
  -5   0  18      505.96      515.38     75.36 o
  -4   0  18      759.47      869.93    125.15 o
  -3   0  18      613.74      775.14    114.42 o
  -2   0  18       44.90       71.16     32.21 o
  -1   0  18       33.59       43.25     24.54 o
   0   0  18     1083.59     1501.82    144.17 o
   1   0  18        0.89      -14.11     18.10 o
   2   0  18      100.37       54.72     67.02 o
   3   0  18      594.35      431.50    485.88 o
  -5   1  18       13.66        8.99     19.02 o
  -4   1  18       80.57      124.89     33.15 o
  -3   1  18       71.14      115.37     30.22 o
  -2   1  18       53.52       69.89     23.40 o
  -1   1  18       34.99       54.30     19.30 o
   0   1  18      259.68      321.39     46.95 o
   1   1  18        9.56       19.04     13.88 o
   2   1  18      354.54      540.86     56.92 o
   3   1  18      123.38        7.36     17.47 o
  -5   2  18      572.02      643.73     80.44 o
  -4   2  18      249.24      301.72     56.08 o
  -3   2  18      256.50      316.91     52.01 o
  -2   2  18       65.74       87.74     27.33 o
  -1   2  18      401.36      534.92     62.57 o
   0   2  18     1065.47     1580.33    104.53 o
   1   2  18       43.20       61.22     16.64 o
   2   2  18       37.33       28.10     38.34 o
   3   2  18      483.70      356.12    361.19 o
  -5   3  18      633.15      719.21     86.46 o
  -4   3  18        0.29       -1.05      5.90 o
  -3   3  18      782.52      915.63    126.38 o
  -2   3  18      322.99      551.01     65.75 o
  -1   3  18      205.14      197.48     37.99 o
   0   3  18      159.12      147.10     50.07 o
   1   3  18      166.06      131.08    144.02 o
   2   3  18      586.54      205.82    483.58 o
   3   3  18      116.34      102.70     37.27 o
  -5   4  18      593.73      706.92     85.72 o
  -4   4  18       41.02       35.93     18.27 o
  -3   4  18      149.07      167.46     43.71 o
  -2   4  18       97.11      157.05     52.76 o
  -1   4  18      383.54      474.56     59.83 o
   0   4  18      415.91      183.79    244.17 o
   1   4  18       21.01       38.61     17.38 o
   2   4  18       17.46       31.23     13.78 o
   3   4  18        1.13      353.68     87.73 o
  -5   5  18      692.24      870.24     94.78 o
  -4   5  18      162.64      211.56     46.24 o
  -3   5  18      751.85      814.01     87.08 o
  -2   5  18      780.63      927.87     93.46 o
  -1   5  18      369.07      114.11     33.74 o
   0   5  18        4.46       -2.15      5.83 o
   1   5  18      310.06        3.37      4.29 o
   2   5  18       55.48       -6.44     11.35 o
   3   5  18        0.32        3.68     12.58 o
  -5   6  18       30.17       20.54     16.10 o
  -4   6  18        8.59        9.96     16.10 o
  -3   6  18       84.01       92.31     30.95 o
  -2   6  18        1.23        2.78      9.00 o
  -1   6  18      162.39       63.69     99.69 o
   0   6  18      148.13        3.68     15.64 o
   1   6  18      112.70      -19.02     17.18 o
   2   6  18        1.60      451.53     87.42 o
   3   6  18      242.97      270.55     78.22 o
  -4   7  18      164.87      156.38     39.67 o
  -3   7  18      536.96      583.57     74.10 o
  -2   7  18      197.60      210.43     61.96 o
  -1   7  18      169.05       54.29    162.88 o
   0   7  18       72.86       10.22     48.62 o
   1   7  18      699.12      379.90    551.22 o
   2   7  18       59.58       29.90     41.87 o
  -4   8  18       30.22       49.53     20.88 o
  -3   8  18        8.81        9.89      8.85 o
  -2   8  18       40.68       60.74     31.90 o
  -1   8  18      362.45       58.29    270.40 o
   0   8  18      406.28      170.76    333.89 o
   1   8  18      127.69      111.97    105.37 o
   2   8  18        4.73       59.76    111.50 o
  -3   9  18       87.22      122.17     35.21 o
  -2   9  18        5.05       51.53     33.44 o
  -1   9  18        3.43       -3.68      7.98 o
   0   9  18       44.45       66.22     23.88 o
   1   9  18      247.24      338.14     41.56 o
  -2  10  18       10.43       39.26     26.99 o
  -1  10  18      127.83      184.05     51.53 o
   0  10  18      469.11      239.93    341.10 o
  -5   1  19        0.21        2.73      7.61 o
  -4   1  19      378.36      489.30     68.75 o
  -3   1  19      438.50      542.34     69.47 o
  -2   1  19     1491.96     1966.52    128.20 o
  -1   1  19       86.92       89.43     26.77 o
   0   1  19     1358.60     1976.98    120.16 o
   1   1  19      725.77     1182.24     90.01 o
   2   1  19       66.32       95.12     39.76 o
   3   1  19        0.80        6.18      7.30 o
  -5   2  19       68.37       67.30     30.13 o
  -4   2  19      195.24      197.84     47.52 o
  -3   2  19        0.41        2.94     16.41 o
  -2   2  19       98.18      131.66     33.32 o
  -1   2  19       31.02       47.71     17.91 o
   0   2  19        0.44       -4.03     11.50 o
   1   2  19      287.65      453.46     55.93 o
   2   2  19       11.64       24.47     14.44 o
   3   2  19      341.00      291.31    234.05 o
  -5   3  19        2.18        6.26     20.71 o
  -4   3  19       28.36       22.25     16.25 o
  -3   3  19      146.54      163.80     56.44 o
  -2   3  19      328.25      301.79     50.40 o
  -1   3  19       87.61      155.96     35.15 o
   0   3  19      260.61      389.36     53.13 o
   1   3  19       41.35       31.70     13.88 o
   2   3  19       61.38       22.77     36.96 o
   3   3  19       36.63      152.45     56.44 o
  -4   4  19      497.02      658.96     82.80 o
  -3   4  19       48.26       23.78     16.93 o
  -2   4  19      612.43      873.91    126.69 o
  -1   4  19     1782.27     2604.85    143.46 o
   0   4  19      192.91      100.06    130.67 o
   1   4  19      138.65       69.42     75.92 o
   2   4  19       76.32      119.71     76.84 o
  -4   5  19        0.75       19.02     14.10 o
  -3   5  19       33.69       16.36      6.13 o
  -2   5  19        5.09      -11.92     12.23 o
  -1   5  19        0.32       16.87     21.47 o
   0   5  19       62.21        7.98     21.17 o
   1   5  19        8.33        2.76     16.56 o
   2   5  19       38.24      234.35     65.03 o
  -4   6  19      181.27      278.77     53.35 o
  -3   6  19      139.75      153.00     37.72 o
  -2   6  19      964.66     1075.10    103.00 o
  -1   6  19     1289.23      717.94    839.56 o
   0   6  19       55.24        4.29     17.18 o
   1   6  19        5.11       -4.91      4.29 o
   2   6  19      256.78        5.21     10.74 o
  -3   7  19       24.70       46.47     21.04 o
  -2   7  19       75.43       88.27     26.77 o
  -1   7  19        0.60       -0.18      7.98 o
   0   7  19      146.51       77.98     91.72 o
   1   7  19       10.18       18.43     12.86 o
  -3   8  19       82.80       70.53     25.41 o
  -2   8  19       75.09       76.99     36.81 o
  -1   8  19       32.82        9.51      3.37 o
   0   8  19       30.45       18.01     28.07 o
   1   8  19       27.19       79.95     41.87 o
  -2   9  19      446.41      554.90     99.08 o
  -1   9  19       18.58       14.11     11.66 o
   0   9  19      121.28       59.49    115.64 o
  -4   0  20        2.47       48.47     39.26 o
  -3   0  20      142.36      241.41     65.64 o
  -2   0  20      356.84      533.12     97.54 o
  -1   0  20     1013.10     1216.55    142.64 o
   0   0  20      122.11      249.38     63.19 o
   1   0  20     1631.94     2645.36    196.32 o
   2   0  20      221.88      440.18     76.99 o
  -4   1  20      121.23      206.75     45.45 o
  -3   1  20      113.91      151.39     37.44 o
  -2   1  20       44.14       61.74     26.42 o
  -1   1  20        5.51        2.30      4.29 o
   0   1  20       96.61      118.48     30.13 o
   1   1  20       36.53       35.27     16.06 o
   2   1  20        0.03        4.36      7.72 o
  -4   2  20       72.86       48.18     57.97 o
  -3   2  20      164.84      243.14     47.55 o
  -2   2  20      881.30     1082.84     97.90 o
  -1   2  20      284.58      414.22     58.39 o
   0   2  20        0.41        4.47      7.21 o
   1   2  20      352.28      576.16     64.72 o
   2   2  20      140.87      245.85     40.88 o
  -4   3  20      633.21      888.52     98.69 o
  -3   3  20      151.80      200.92     63.19 o
  -2   3  20        3.35        9.48      6.26 o
  -1   3  20       98.41      142.31     34.79 o
   0   3  20      613.77      854.46     81.39 o
   1   3  20       78.83       48.16     51.26 o
   2   3  20       29.08       29.44     17.64 o
  -4   4  20       43.29       42.11     20.72 o
  -3   4  20       35.38       20.06     15.64 o
  -2   4  20      393.27      469.93     94.78 o
  -1   4  20        7.22       14.27      7.21 o
   0   4  20        9.35       26.15     13.68 o
   1   4  20        1.69       -3.47      8.44 o
   2   4  20       91.11       74.47     98.31 o
  -3   5  20      250.88      270.67     53.37 o
  -2   5  20      246.64      332.06     57.80 o
  -1   5  20      614.59      881.58    130.37 o
   0   5  20      781.81       51.84     30.37 o
   1   5  20       32.79       -1.23     13.80 o
  -3   6  20       59.13      105.55     31.32 o
  -2   6  20       44.04       61.74     24.04 o
  -1   6  20      101.67      103.52     31.34 o
   0   6  20        2.31        7.45      9.79 o
   1   6  20        0.76        7.06     19.02 o
  -2   7  20        0.02        2.59     14.42 o
  -1   7  20      135.15      180.98     55.21 o
   0   7  20      238.62      160.48    215.49 o
  -3   1  21      104.03      122.44     34.99 o
  -2   1  21       34.20       72.69     25.98 o
  -1   1  21     1578.34     1956.41    131.29 o
   0   1  21       64.75      137.06     33.88 o
   1   1  21      166.48      228.89     41.60 o
  -3   2  21      738.41      984.92     97.92 o
  -2   2  21      268.87      310.62     52.91 o
  -1   2  21      116.98      134.72     34.39 o
   0   2  21      335.88      453.07     60.71 o
   1   2  21      433.26      797.76     77.93 o
  -3   3  21       11.15       43.56     34.97 o
  -2   3  21       95.03      180.51     41.62 o
  -1   3  21      353.74      585.13     70.48 o
   0   3  21      285.83      458.98     61.74 o
   1   3  21       40.27       35.70     16.08 o
  -3   4  21      264.08      360.63     66.99 o
  -2   4  21      360.71      443.55     96.01 o
  -1   4  21        8.43       -0.40     10.82 o
   0   4  21      370.83      605.54     69.57 o
  -2   5  21        6.55        3.55      5.93 o
  -1   5  21       39.60       64.42     33.74 o
   0   5  21        1.32        8.32      7.83 o
  -2   0  22        0.14       23.31     29.14 o
  -1   0  22        5.16        2.76      3.99 o
  -1   1  22        0.75       -2.36      9.76 o
 
